# Supplementary material for: [(E)-N′-(5-Chloro-2-oxidobenzyl­idene-κO)-3,4,5-trimeth­oxy­benzohydrazidato-κ2 N′,O](pyridine-κN)copper(II)
Source: Acta Crystallogr Sect E Struct Rep Online. 2011 Apr 7;67(Pt 5):m526. doi: 10.1107/S1600536811009901 (PMC3089131; doi:10.1107/S1600536811009901)
Supplement: Supplementary file 1 [file e-67-0m526-sup1.cif]

##############################################################################
#                                                                            #
# This CIF contains the data in a paper accepted for publication in          #
# Acta Crystallographica Section E. It conforms to the requirements of       #
# Notes for Authors for Acta Crystallographica Section E, and has been       #
# peer reviewed under the auspices of the IUCr Commission on Journals.       #
#                                                                            #
# Full details of the Crystallographic Information File format               #
# are given in the paper "The Crystallographic Information File (CIF):       #
# a New Standard Archive File for Crystallography" by S. R. Hall, F. H.      #
# Allen and I. D. Brown [Acta Cryst. (1991), A47, 655-685].                  #
#                                                                            #
# The current version of the core CIF dictionary is obtainable from          #
# ftp://ftp.iucr.org/pub/cif_core.dic.                                       #
#                                                                            #
# Software is freely available for graphical display of the structure(s)     #
# in this CIF. For information consult the CIF software page                 #
# http://www.iucr.org/resources/cif/software.                                #
#                                                                            #
# This file may be used for bona fide research purposes within the           #
# scientific community so long as proper attribution is given to the journal # 
# article from which it was obtained.                                        #
#                                                                            #
##############################################################################
data_I
_audit_creation_method     SHELXL-97
_chemical_name_systematic
;
[(<i>E</i>)-<i>N</i>'-(5-Chloro-2-oxidobenzylidene-\k<i>O</i>)-3,4,5-
trimethoxybenzohydrazidato-\k^2^<i>N</i>',<i>O</i>](pyridine-
\k<i>N</i>)copper(II)
;
_chemical_name_common     ?
_chemical_formula_moiety     'C22 H20 Cl1 Cu1 N3 O5'
_chemical_formula_sum     'C22 H20 Cl1 Cu1 N3 O5'
_chemical_formula_iupac     '[Cu (C17 H15 Cl N2 O5) (C5 H5 N)]'
_chemical_formula_weight     505.40
_chemical_melting_point     ?
_symmetry_cell_setting     monoclinic
_symmetry_space_group_name_H-M     'P 21/n'
_symmetry_space_group_name_Hall     '-P 2yn'
loop_
    _symmetry_equiv_pos_as_xyz
    'x, y, z'
    '-x+1/2, y+1/2, -z+1/2'
    '-x, -y, -z'
    'x-1/2, -y-1/2, z-1/2'
_cell_length_a     14.274(4)
_cell_length_b     7.5763(18)
_cell_length_c     20.753(5)
_cell_angle_alpha     90.00
_cell_angle_beta     99.108(4)
_cell_angle_gamma     90.00
_cell_volume     2216.1(9)
_cell_formula_units_Z     4
_cell_measurement_reflns_used     3527
_cell_measurement_theta_min     2.87
_cell_measurement_theta_max     25.30
_cell_measurement_temperature     298(2)
_exptl_crystal_description     block
_exptl_crystal_colour     blue
_exptl_crystal_size_max     0.19
_exptl_crystal_size_mid     0.16
_exptl_crystal_size_min     0.12
_exptl_crystal_density_diffrn     1.515
_exptl_crystal_density_meas     ?
_exptl_crystal_density_method     'not measured'
_exptl_crystal_F_000     1036
_exptl_absorpt_coefficient_mu     1.145
_exptl_absorpt_correction_type     multi-scan
_exptl_absorpt_process_details     '(SADABS; Bruker, 1998)'
_exptl_absorpt_correction_T_min     0.8118
_exptl_absorpt_correction_T_max     0.8748
_exptl_special_details
;
;
_diffrn_ambient_temperature     298(2)
_diffrn_radiation_type     MoK\a
_diffrn_radiation_wavelength     0.71073
_diffrn_radiation_source     'fine-focus sealed tube'
_diffrn_radiation_monochromator     graphite
_diffrn_measurement_device_type     'Bruker SMART CCD area-detector'
_diffrn_measurement_method     '\f and \w'
_diffrn_detector_area_resol_mean     ?
_diffrn_reflns_number     11265
_diffrn_reflns_av_R_equivalents     0.0271
_diffrn_reflns_av_sigmaI/netI     0.0300
_diffrn_reflns_theta_min     1.62
_diffrn_reflns_theta_max     25.04
_diffrn_reflns_theta_full     25.04
_diffrn_measured_fraction_theta_max     1.000
_diffrn_measured_fraction_theta_full     1.000
_diffrn_reflns_limit_h_min     -15
_diffrn_reflns_limit_h_max     17
_diffrn_reflns_limit_k_min     -8
_diffrn_reflns_limit_k_max     9
_diffrn_reflns_limit_l_min     -20
_diffrn_reflns_limit_l_max     24
_diffrn_standards_number     ?
_diffrn_standards_interval_count     ?
_diffrn_standards_interval_time     ?
_diffrn_standards_decay_%     ?
_refine_special_details
;
Refinement of <i>F</i>^2^ against ALL reflections. The weighted <i>R</i>-factor
<i>wR</i> and goodness of fit <i>S</i> are based on <i>F</i>^2^, conventional
<i>R</i>-factors <i>R</i> are based on <i>F</i>, with <i>F</i> set to zero for
negative <i>F</i>^2^. The threshold expression of <i>F</i>^2^ >
\s(<i>F</i>^2^) is used only for calculating <i>R</i>-factors(gt) <i>etc</i>.
and is not relevant to the choice of reflections for refinement.
<i>R</i>-factors based on <i>F</i>^2^ are statistically about twice as large
as those based on <i>F</i>, and <i>R</i>- factors based on ALL data will be
even larger.
;
_reflns_number_total     3908
_reflns_number_gt     3184
_reflns_threshold_expression     I>2\s(I)
_refine_ls_structure_factor_coef     Fsqd
_refine_ls_matrix_type     full
_refine_ls_R_factor_all     0.0423
_refine_ls_R_factor_gt     0.0314
_refine_ls_wR_factor_gt     0.0795
_refine_ls_wR_factor_ref     0.0855
_refine_ls_goodness_of_fit_ref     1.042
_refine_ls_restrained_S_all     1.042
_refine_ls_number_reflns     3908
_refine_ls_number_parameters     289
_refine_ls_number_restraints     0
_refine_ls_hydrogen_treatment     constr
_refine_ls_weighting_scheme     calc
_refine_ls_weighting_details
         'calc w=1/[\s^2^(Fo^2^)+(0.0423P)^2^+0.8080P] where P=(Fo^2^+2Fc^2^)/3'
_atom_sites_solution_hydrogens     geom
_atom_sites_solution_primary     direct
_atom_sites_solution_secondary     difmap
_refine_ls_shift/su_max     0.000
_refine_ls_shift/su_mean     0.000
_refine_diff_density_max     0.274
_refine_diff_density_min     -0.373
_refine_ls_extinction_method     none
_refine_ls_extinction_coef     ?
loop_
    _atom_type_symbol
    _atom_type_description
    _atom_type_scat_dispersion_real
    _atom_type_scat_dispersion_imag
    _atom_type_scat_source
    'C' 'C' 0.0033 0.0016
                         'International Tables Vol C Tables 4.2.6.8 and 6.1.1.4'
    'H' 'H' 0.0000 0.0000
                         'International Tables Vol C Tables 4.2.6.8 and 6.1.1.4'
    'N' 'N' 0.0061 0.0033
                         'International Tables Vol C Tables 4.2.6.8 and 6.1.1.4'
    'O' 'O' 0.0106 0.0060
                         'International Tables Vol C Tables 4.2.6.8 and 6.1.1.4'
    'Cl' 'Cl' 0.1484 0.1585
                         'International Tables Vol C Tables 4.2.6.8 and 6.1.1.4'
    'Cu' 'Cu' 0.3201 1.2651
                         'International Tables Vol C Tables 4.2.6.8 and 6.1.1.4'
_computing_data_collection     'SMART (Bruker, 1998)'
_computing_cell_refinement     'SAINT (Bruker, 1998)'
_computing_data_reduction     'SAINT (Bruker, 1998)'
_computing_structure_solution     'SHELXS97 (Sheldrick, 2008)'
_computing_structure_refinement     'SHELXL97 (Sheldrick, 2008)'
_computing_molecular_graphics     'SHELXTL (Sheldrick, 2008)'
_computing_publication_material     'SHELXTL (Sheldrick, 2008)'
loop_
    _atom_site_type_symbol
    _atom_site_label
    _atom_site_fract_x
    _atom_site_fract_y
    _atom_site_fract_z
    _atom_site_U_iso_or_equiv
    _atom_site_adp_type
    _atom_site_calc_flag
    _atom_site_refinement_flags
    _atom_site_occupancy
    _atom_site_symmetry_multiplicity
    _atom_site_disorder_assembly
    _atom_site_disorder_group
    Cu Cu1 0.54442(2) 0.14856(4) 0.056192(13) 0.03244(11) Uani d . 1 1 . .
    Cl Cl1 0.26557(6) 0.62229(10) -0.21238(3) 0.0569(2) Uani d . 1 1 . .
    O O1 0.52842(12) 0.1751(2) -0.03651(8) 0.0393(4) Uani d . 1 1 . .
    O O2 0.54254(12) 0.1224(2) 0.14894(8) 0.0364(4) Uani d . 1 1 . .
    O O3 0.5244(2) -0.0473(3) 0.38634(10) 0.0825(8) Uani d . 1 1 . .
    O O4 0.41727(15) 0.2050(3) 0.42842(8) 0.0565(5) Uani d . 1 1 . .
    O O5 0.33613(15) 0.4566(3) 0.34986(9) 0.0655(6) Uani d . 1 1 . .
    N N1 0.67522(14) 0.0438(3) 0.05888(9) 0.0324(4) Uani d . 1 1 . .
    N N2 0.43295(14) 0.2875(3) 0.06254(9) 0.0312(4) Uani d . 1 1 . .
    N N3 0.40808(14) 0.2968(3) 0.12482(9) 0.0352(5) Uani d . 1 1 . .
    C C1 0.46948(17) 0.2826(3) -0.07312(11) 0.0337(5) Uani d . 1 1 . .
    C C2 0.39692(17) 0.3819(3) -0.04970(11) 0.0315(5) Uani d . 1 1 . .
    C C3 0.33515(18) 0.4867(3) -0.09362(12) 0.0370(6) Uani d . 1 1 . .
    H H3 0.2878 0.5516 -0.0784 0.044 Uiso calc R 1 1 . .
    C C4 0.34372(18) 0.4943(3) -0.15816(12) 0.0386(6) Uani d . 1 1 . .
    C C5 0.4148(2) 0.3997(3) -0.18158(12) 0.0421(6) Uani d . 1 1 . .
    H H5 0.4209 0.4063 -0.2255 0.051 Uiso calc R 1 1 . .
    C C6 0.47585(19) 0.2969(3) -0.13977(12) 0.0399(6) Uani d . 1 1 . .
    H H6 0.5231 0.2346 -0.1561 0.048 Uiso calc R 1 1 . .
    C C7 0.38229(18) 0.3777(3) 0.01742(12) 0.0346(6) Uani d . 1 1 . .
    H H7 0.3329 0.4448 0.0289 0.042 Uiso calc R 1 1 . .
    C C8 0.47163(17) 0.2079(3) 0.16524(11) 0.0328(5) Uani d . 1 1 . .
    C C9 0.45815(17) 0.2063(3) 0.23496(11) 0.0333(5) Uani d . 1 1 . .
    C C10 0.50005(19) 0.0761(4) 0.27666(12) 0.0423(6) Uani d . 1 1 . .
    H H10 0.5382 -0.0089 0.2615 0.051 Uiso calc R 1 1 . .
    C C11 0.4850(2) 0.0729(4) 0.34094(12) 0.0464(7) Uani d . 1 1 . .
    C C12 0.42910(18) 0.2013(4) 0.36393(11) 0.0411(6) Uani d . 1 1 . .
    C C13 0.38825(18) 0.3340(4) 0.32232(12) 0.0410(6) Uani d . 1 1 . .
    C C14 0.40278(18) 0.3369(3) 0.25749(12) 0.0393(6) Uani d . 1 1 . .
    H H14 0.3757 0.4253 0.2295 0.047 Uiso calc R 1 1 . .
    C C15 0.5491(3) -0.2135(5) 0.36663(18) 0.0856(12) Uani d . 1 1 . .
    H H15A 0.4979 -0.2609 0.3360 0.128 Uiso calc R 1 1 . .
    H H15B 0.5616 -0.2899 0.4039 0.128 Uiso calc R 1 1 . .
    H H15C 0.6049 -0.2046 0.3464 0.128 Uiso calc R 1 1 . .
    C C16 0.3549(3) 0.0777(6) 0.44687(19) 0.1005(15) Uani d . 1 1 . .
    H H16A 0.2959 0.0819 0.4174 0.151 Uiso calc R 1 1 . .
    H H16B 0.3437 0.1018 0.4904 0.151 Uiso calc R 1 1 . .
    H H16C 0.3826 -0.0374 0.4454 0.151 Uiso calc R 1 1 . .
    C C17 0.2831(3) 0.5821(5) 0.30812(17) 0.0887(13) Uani d . 1 1 . .
    H H17A 0.3257 0.6550 0.2883 0.133 Uiso calc R 1 1 . .
    H H17B 0.2469 0.6545 0.3331 0.133 Uiso calc R 1 1 . .
    H H17C 0.2409 0.5216 0.2747 0.133 Uiso calc R 1 1 . .
    C C18 0.71659(18) 0.0346(4) 0.00516(12) 0.0414(6) Uani d . 1 1 . .
    H H18 0.6856 0.0849 -0.0332 0.050 Uiso calc R 1 1 . .
    C C19 0.80282(19) -0.0460(4) 0.00440(13) 0.0497(7) Uani d . 1 1 . .
    H H19 0.8296 -0.0487 -0.0336 0.060 Uiso calc R 1 1 . .
    C C20 0.8487(2) -0.1221(4) 0.06053(14) 0.0481(7) Uani d . 1 1 . .
    H H20 0.9064 -0.1793 0.0610 0.058 Uiso calc R 1 1 . .
    C C21 0.80784(19) -0.1126(4) 0.11634(13) 0.0447(7) Uani d . 1 1 . .
    H H21 0.8378 -0.1629 0.1551 0.054 Uiso calc R 1 1 . .
    C C22 0.72216(18) -0.0276(3) 0.11392(12) 0.0368(6) Uani d . 1 1 . .
    H H22 0.6957 -0.0192 0.1520 0.044 Uiso calc R 1 1 . .
loop_
    _atom_site_aniso_label
    _atom_site_aniso_U_11
    _atom_site_aniso_U_22
    _atom_site_aniso_U_33
    _atom_site_aniso_U_12
    _atom_site_aniso_U_13
    _atom_site_aniso_U_23
    Cu1 0.03527(18) 0.03684(19) 0.02615(17) 0.00328(13) 0.00780(12) 0.00003(12)
    Cl1 0.0675(5) 0.0611(5) 0.0370(4) 0.0104(4) -0.0071(3) 0.0082(3)
    O1 0.0453(11) 0.0446(10) 0.0289(9) 0.0119(8) 0.0083(8) 0.0031(8)
    O2 0.0374(10) 0.0434(10) 0.0296(9) 0.0054(8) 0.0092(7) -0.0010(7)
    O3 0.136(2) 0.0742(16) 0.0376(12) 0.0460(16) 0.0132(13) 0.0155(11)
    O4 0.0654(13) 0.0796(14) 0.0270(10) -0.0020(11) 0.0151(9) 0.0004(9)
    O5 0.0726(15) 0.0912(16) 0.0354(11) 0.0362(13) 0.0167(10) -0.0040(11)
    N1 0.0345(11) 0.0330(11) 0.0300(11) -0.0024(9) 0.0065(9) -0.0012(9)
    N2 0.0341(11) 0.0341(11) 0.0261(10) -0.0016(9) 0.0071(8) 0.0000(9)
    N3 0.0374(12) 0.0442(12) 0.0253(10) 0.0027(10) 0.0088(9) 0.0001(9)
    C1 0.0393(14) 0.0309(13) 0.0310(13) -0.0036(11) 0.0061(10) -0.0003(11)
    C2 0.0351(13) 0.0283(13) 0.0308(13) -0.0037(10) 0.0044(10) 0.0007(10)
    C3 0.0400(15) 0.0337(13) 0.0368(14) 0.0004(11) 0.0043(11) 0.0005(11)
    C4 0.0484(16) 0.0319(13) 0.0321(14) -0.0032(12) -0.0038(11) 0.0046(11)
    C5 0.0558(17) 0.0419(15) 0.0285(13) -0.0072(13) 0.0063(12) 0.0020(11)
    C6 0.0484(16) 0.0393(14) 0.0339(14) 0.0017(12) 0.0125(12) -0.0002(11)
    C7 0.0367(14) 0.0347(13) 0.0333(13) 0.0020(11) 0.0083(11) -0.0010(11)
    C8 0.0365(14) 0.0342(13) 0.0285(12) -0.0069(11) 0.0076(11) -0.0035(10)
    C9 0.0328(13) 0.0422(14) 0.0255(12) -0.0041(11) 0.0064(10) -0.0023(11)
    C10 0.0471(16) 0.0467(15) 0.0342(14) 0.0078(13) 0.0097(12) -0.0018(12)
    C11 0.0548(18) 0.0527(17) 0.0309(14) 0.0034(14) 0.0043(12) 0.0055(12)
    C12 0.0426(15) 0.0576(17) 0.0242(13) -0.0049(13) 0.0083(11) -0.0043(12)
    C13 0.0369(14) 0.0573(17) 0.0300(13) 0.0056(12) 0.0094(11) -0.0066(12)
    C14 0.0403(15) 0.0478(15) 0.0297(13) 0.0050(12) 0.0053(11) -0.0002(11)
    C15 0.110(3) 0.072(2) 0.075(2) 0.030(2) 0.018(2) 0.024(2)
    C16 0.132(4) 0.113(3) 0.069(3) -0.036(3) 0.056(3) 0.000(2)
    C17 0.089(3) 0.115(3) 0.062(2) 0.061(3) 0.009(2) -0.010(2)
    C18 0.0392(15) 0.0530(16) 0.0325(14) 0.0007(12) 0.0073(11) 0.0036(12)
    C19 0.0411(16) 0.071(2) 0.0405(16) 0.0039(14) 0.0158(12) -0.0036(14)
    C20 0.0358(15) 0.0576(18) 0.0512(17) 0.0086(13) 0.0082(13) -0.0046(14)
    C21 0.0419(16) 0.0521(17) 0.0387(15) 0.0044(13) 0.0016(12) 0.0022(12)
    C22 0.0392(14) 0.0402(14) 0.0313(13) -0.0005(11) 0.0065(11) -0.0015(11)
_geom_special_details
;
All e.s.d.'s (except the e.s.d. in the dihedral angle between two l.s. planes)
are estimated using the full covariance matrix. The cell e.s.d.'s are taken
into account individually in the estimation of e.s.d.'s in distances, angles
and torsion angles; correlations between e.s.d.'s in cell parameters are only
used when they are defined by crystal symmetry. An approximate (isotropic)
treatment of cell e.s.d.'s is used for estimating e.s.d.'s involving l.s.
planes.
;
loop_
    _geom_bond_atom_site_label_1
    _geom_bond_atom_site_label_2
    _geom_bond_site_symmetry_2
    _geom_bond_distance
    _geom_bond_publ_flag
    Cu1 O1 . 1.9119(16) ?
    Cu1 N2 . 1.930(2) ?
    Cu1 O2 . 1.9394(16) ?
    Cu1 N1 . 2.021(2) ?
    Cl1 C4 . 1.747(3) ?
    O1 C1 . 1.321(3) ?
    O2 C8 . 1.291(3) ?
    O3 C11 . 1.366(3) ?
    O3 C15 . 1.386(4) ?
    O4 C12 . 1.375(3) ?
    O4 C16 . 1.406(4) ?
    O5 C13 . 1.370(3) ?
    O5 C17 . 1.421(4) ?
    N1 C22 . 1.343(3) ?
    N1 C18 . 1.344(3) ?
    N2 C7 . 1.285(3) ?
    N2 N3 . 1.395(2) ?
    N3 C8 . 1.319(3) ?
    C1 C6 . 1.405(3) ?
    C1 C2 . 1.426(3) ?
    C2 C3 . 1.408(3) ?
    C2 C7 . 1.441(3) ?
    C3 C4 . 1.365(3) ?
    C3 H3 . 0.9300 ?
    C4 C5 . 1.391(4) ?
    C5 C6 . 1.371(4) ?
    C5 H5 . 0.9300 ?
    C6 H6 . 0.9300 ?
    C7 H7 . 0.9300 ?
    C8 C9 . 1.490(3) ?
    C9 C10 . 1.384(4) ?
    C9 C14 . 1.393(3) ?
    C10 C11 . 1.385(3) ?
    C10 H10 . 0.9300 ?
    C11 C12 . 1.390(4) ?
    C12 C13 . 1.392(4) ?
    C13 C14 . 1.394(3) ?
    C14 H14 . 0.9300 ?
    C15 H15A . 0.9600 ?
    C15 H15B . 0.9600 ?
    C15 H15C . 0.9600 ?
    C16 H16A . 0.9600 ?
    C16 H16B . 0.9600 ?
    C16 H16C . 0.9600 ?
    C17 H17A . 0.9600 ?
    C17 H17B . 0.9600 ?
    C17 H17C . 0.9600 ?
    C18 C19 . 1.376(4) ?
    C18 H18 . 0.9300 ?
    C19 C20 . 1.370(4) ?
    C19 H19 . 0.9300 ?
    C20 C21 . 1.378(4) ?
    C20 H20 . 0.9300 ?
    C21 C22 . 1.376(4) ?
    C21 H21 . 0.9300 ?
    C22 H22 . 0.9300 ?
loop_
    _geom_angle_atom_site_label_1
    _geom_angle_atom_site_label_2
    _geom_angle_atom_site_label_3
    _geom_angle_site_symmetry_1
    _geom_angle_site_symmetry_3
    _geom_angle
    _geom_angle_publ_flag
    O1 Cu1 N2 . . 92.45(7) ?
    O1 Cu1 O2 . . 172.44(7) ?
    N2 Cu1 O2 . . 81.20(7) ?
    O1 Cu1 N1 . . 91.82(7) ?
    N2 Cu1 N1 . . 168.60(8) ?
    O2 Cu1 N1 . . 95.18(7) ?
    C1 O1 Cu1 . . 127.39(15) ?
    C8 O2 Cu1 . . 110.09(14) ?
    C11 O3 C15 . . 119.9(2) ?
    C12 O4 C16 . . 115.6(2) ?
    C13 O5 C17 . . 118.1(2) ?
    C22 N1 C18 . . 117.3(2) ?
    C22 N1 Cu1 . . 121.05(16) ?
    C18 N1 Cu1 . . 121.52(17) ?
    C7 N2 N3 . . 116.9(2) ?
    C7 N2 Cu1 . . 127.97(16) ?
    N3 N2 Cu1 . . 115.09(14) ?
    C8 N3 N2 . . 108.26(19) ?
    O1 C1 C6 . . 118.6(2) ?
    O1 C1 C2 . . 124.0(2) ?
    C6 C1 C2 . . 117.3(2) ?
    C3 C2 C1 . . 119.4(2) ?
    C3 C2 C7 . . 117.8(2) ?
    C1 C2 C7 . . 122.8(2) ?
    C4 C3 C2 . . 121.0(2) ?
    C4 C3 H3 . . 119.5 ?
    C2 C3 H3 . . 119.5 ?
    C3 C4 C5 . . 120.3(2) ?
    C3 C4 Cl1 . . 120.5(2) ?
    C5 C4 Cl1 . . 119.17(19) ?
    C6 C5 C4 . . 119.8(2) ?
    C6 C5 H5 . . 120.1 ?
    C4 C5 H5 . . 120.1 ?
    C5 C6 C1 . . 122.2(2) ?
    C5 C6 H6 . . 118.9 ?
    C1 C6 H6 . . 118.9 ?
    N2 C7 C2 . . 124.4(2) ?
    N2 C7 H7 . . 117.8 ?
    C2 C7 H7 . . 117.8 ?
    O2 C8 N3 . . 125.3(2) ?
    O2 C8 C9 . . 118.5(2) ?
    N3 C8 C9 . . 116.1(2) ?
    C10 C9 C14 . . 120.6(2) ?
    C10 C9 C8 . . 120.2(2) ?
    C14 C9 C8 . . 119.2(2) ?
    C9 C10 C11 . . 119.8(2) ?
    C9 C10 H10 . . 120.1 ?
    C11 C10 H10 . . 120.1 ?
    O3 C11 C10 . . 124.5(3) ?
    O3 C11 C12 . . 115.2(2) ?
    C10 C11 C12 . . 120.2(2) ?
    O4 C12 C11 . . 120.9(2) ?
    O4 C12 C13 . . 119.0(2) ?
    C11 C12 C13 . . 120.0(2) ?
    O5 C13 C12 . . 115.6(2) ?
    O5 C13 C14 . . 124.4(2) ?
    C12 C13 C14 . . 119.9(2) ?
    C9 C14 C13 . . 119.5(2) ?
    C9 C14 H14 . . 120.3 ?
    C13 C14 H14 . . 120.3 ?
    O3 C15 H15A . . 109.5 ?
    O3 C15 H15B . . 109.5 ?
    H15A C15 H15B . . 109.5 ?
    O3 C15 H15C . . 109.5 ?
    H15A C15 H15C . . 109.5 ?
    H15B C15 H15C . . 109.5 ?
    O4 C16 H16A . . 109.5 ?
    O4 C16 H16B . . 109.5 ?
    H16A C16 H16B . . 109.5 ?
    O4 C16 H16C . . 109.5 ?
    H16A C16 H16C . . 109.5 ?
    H16B C16 H16C . . 109.5 ?
    O5 C17 H17A . . 109.5 ?
    O5 C17 H17B . . 109.5 ?
    H17A C17 H17B . . 109.5 ?
    O5 C17 H17C . . 109.5 ?
    H17A C17 H17C . . 109.5 ?
    H17B C17 H17C . . 109.5 ?
    N1 C18 C19 . . 122.9(2) ?
    N1 C18 H18 . . 118.5 ?
    C19 C18 H18 . . 118.5 ?
    C20 C19 C18 . . 119.0(2) ?
    C20 C19 H19 . . 120.5 ?
    C18 C19 H19 . . 120.5 ?
    C19 C20 C21 . . 119.0(3) ?
    C19 C20 H20 . . 120.5 ?
    C21 C20 H20 . . 120.5 ?
    C22 C21 C20 . . 119.0(2) ?
    C22 C21 H21 . . 120.5 ?
    C20 C21 H21 . . 120.5 ?
    N1 C22 C21 . . 122.7(2) ?
    N1 C22 H22 . . 118.6 ?
    C21 C22 H22 . . 118.6 ?
loop_
    _geom_torsion_atom_site_label_1
    _geom_torsion_atom_site_label_2
    _geom_torsion_atom_site_label_3
    _geom_torsion_atom_site_label_4
    _geom_torsion_site_symmetry_1
    _geom_torsion_site_symmetry_2
    _geom_torsion_site_symmetry_3
    _geom_torsion_site_symmetry_4
    _geom_torsion
    _geom_torsion_publ_flag
    N2 Cu1 O1 C1 . . . . 10.7(2) ?
    N1 Cu1 O1 C1 . . . . -158.7(2) ?
    N2 Cu1 O2 C8 . . . . -0.24(15) ?
    N1 Cu1 O2 C8 . . . . 168.87(15) ?
    O1 Cu1 N1 C22 . . . . -171.09(18) ?
    N2 Cu1 N1 C22 . . . . 76.9(4) ?
    O2 Cu1 N1 C22 . . . . 6.06(19) ?
    O1 Cu1 N1 C18 . . . . 5.5(2) ?
    N2 Cu1 N1 C18 . . . . -106.5(4) ?
    O2 Cu1 N1 C18 . . . . -177.36(19) ?
    O1 Cu1 N2 C7 . . . . -8.4(2) ?
    O2 Cu1 N2 C7 . . . . 175.7(2) ?
    N1 Cu1 N2 C7 . . . . 103.5(4) ?
    O1 Cu1 N2 N3 . . . . 175.03(16) ?
    O2 Cu1 N2 N3 . . . . -0.85(15) ?
    N1 Cu1 N2 N3 . . . . -73.0(4) ?
    C7 N2 N3 C8 . . . . -175.3(2) ?
    Cu1 N2 N3 C8 . . . . 1.7(2) ?
    Cu1 O1 C1 C6 . . . . 172.93(17) ?
    Cu1 O1 C1 C2 . . . . -9.2(3) ?
    O1 C1 C2 C3 . . . . -177.2(2) ?
    C6 C1 C2 C3 . . . . 0.7(3) ?
    O1 C1 C2 C7 . . . . 1.6(4) ?
    C6 C1 C2 C7 . . . . 179.5(2) ?
    C1 C2 C3 C4 . . . . 0.1(4) ?
    C7 C2 C3 C4 . . . . -178.8(2) ?
    C2 C3 C4 C5 . . . . -0.8(4) ?
    C2 C3 C4 Cl1 . . . . 179.08(18) ?
    C3 C4 C5 C6 . . . . 0.7(4) ?
    Cl1 C4 C5 C6 . . . . -179.1(2) ?
    C4 C5 C6 C1 . . . . 0.1(4) ?
    O1 C1 C6 C5 . . . . 177.2(2) ?
    C2 C1 C6 C5 . . . . -0.8(4) ?
    N3 N2 C7 C2 . . . . -179.1(2) ?
    Cu1 N2 C7 C2 . . . . 4.4(4) ?
    C3 C2 C7 N2 . . . . 179.7(2) ?
    C1 C2 C7 N2 . . . . 0.9(4) ?
    Cu1 O2 C8 N3 . . . . 1.5(3) ?
    Cu1 O2 C8 C9 . . . . -179.27(16) ?
    N2 N3 C8 O2 . . . . -2.2(3) ?
    N2 N3 C8 C9 . . . . 178.60(19) ?
    O2 C8 C9 C10 . . . . -20.0(3) ?
    N3 C8 C9 C10 . . . . 159.3(2) ?
    O2 C8 C9 C14 . . . . 160.2(2) ?
    N3 C8 C9 C14 . . . . -20.5(3) ?
    C14 C9 C10 C11 . . . . 1.6(4) ?
    C8 C9 C10 C11 . . . . -178.2(2) ?
    C15 O3 C11 C10 . . . . -27.1(5) ?
    C15 O3 C11 C12 . . . . 155.1(3) ?
    C9 C10 C11 O3 . . . . -178.7(3) ?
    C9 C10 C11 C12 . . . . -0.9(4) ?
    C16 O4 C12 C11 . . . . -76.1(4) ?
    C16 O4 C12 C13 . . . . 107.2(3) ?
    O3 C11 C12 O4 . . . . 1.2(4) ?
    C10 C11 C12 O4 . . . . -176.8(2) ?
    O3 C11 C12 C13 . . . . 177.8(3) ?
    C10 C11 C12 C13 . . . . -0.2(4) ?
    C17 O5 C13 C12 . . . . -172.3(3) ?
    C17 O5 C13 C14 . . . . 8.6(4) ?
    O4 C12 C13 O5 . . . . -1.9(4) ?
    C11 C12 C13 O5 . . . . -178.6(3) ?
    O4 C12 C13 C14 . . . . 177.3(2) ?
    C11 C12 C13 C14 . . . . 0.6(4) ?
    C10 C9 C14 C13 . . . . -1.2(4) ?
    C8 C9 C14 C13 . . . . 178.7(2) ?
    O5 C13 C14 C9 . . . . 179.2(3) ?
    C12 C13 C14 C9 . . . . 0.1(4) ?
    C22 N1 C18 C19 . . . . 1.0(4) ?
    Cu1 N1 C18 C19 . . . . -175.7(2) ?
    N1 C18 C19 C20 . . . . 0.7(4) ?
    C18 C19 C20 C21 . . . . -1.2(4) ?
    C19 C20 C21 C22 . . . . 0.3(4) ?
    C18 N1 C22 C21 . . . . -2.0(4) ?
    Cu1 N1 C22 C21 . . . . 174.66(19) ?
    C20 C21 C22 N1 . . . . 1.5(4) ?
data_global
_journal_date_recd_electronic     2011-03-07
_journal_date_accepted     2011-03-16
_journal_name_full     'Acta Crystallographica, Section E'
_journal_year     2011
_journal_volume     67
_journal_issue      5
_journal_page_first     m526
_journal_page_last     m526
_journal_paper_category     QM
_journal_coeditor_code     JH2271
_publ_contact_author_name     'Yu-Min Wang'
_publ_contact_author_address
;
School of Chemistry and Chemical Engineering,
Taishan Medical University, Tai an, 271016,People's Republic of China
;
_publ_contact_author_email     minwangyu@126.com
_publ_contact_author_fax     '+86-538-6239741'
_publ_contact_author_phone     '+86-538-6239741'
_publ_section_title
;\
[(<i>E</i>)-<i>N</i>'-(5-Chloro-2-oxidobenzylidene-\k<i>O</i>)-3,4,5-\
trimethoxybenzohydrazidato-\k^2^<i>N</i>',<i>O</i>](pyridine-\k<i>N</i>)\
copper(II)
;
loop_
    _publ_author_name
    _publ_author_footnote
    _publ_author_address
    'Wang, Yu-Min' .
;
School of Chemistry and Chemical Engineering,
Taishan Medical University, Tai an 271016,
People's Republic of China
;
    'Lin, Xiao-Hui' .
;
School of Chemistry and Chemical Engineering,
Taishan Medical University, Tai an 271016,
People's Republic of China
;
    'Chen, Zhen ' .
;
School of Chemistry and Chemical Engineering,
Taishan Medical University, Tai an 271016,
People's Republic of China
;
    'Jiang, Hong-Li ' .
;
School of Chemistry and Chemical Engineering,
Taishan Medical University, Tai an 271016,
People's Republic of China
;
    'Zhang, Chang-Jun' .
;
School of Chemistry and Chemical Engineering,
Taishan Medical University, Tai an 271016,
People's Republic of China
;
