# Supplementary material for: [(E)-N′-(5-Chloro-2-oxidobenzyl­idene-κO)-3,4,5-trimeth­oxy­benzohydrazidato-κ2 N′,O](pyridine-κN)copper(II)
Source: Acta Crystallogr Sect E Struct Rep Online. 2011 Apr 7;67(Pt 5):m526. doi: 10.1107/S1600536811009901 (PMC3089131; doi:10.1107/S1600536811009901)
Supplement: Supplementary file 2 [file e-67-0m526-Isup2.hkl]

# 
# h,k,l, Fc-squared, Fo-squared, sigma(Fo-squared) and status flag 
# 
data_I
_shelx_title ' 1 in P2(1)/n' 
_shelx_refln_list_code          4 
_shelx_F_calc_maximum      298.59 
_exptl_crystal_F_000      1036.00 
_reflns_d_resolution_high  0.8396 
 
loop_ 
 _symmetry_equiv_pos_as_xyz 
 'x, y, z' 
 '-x+1/2, y+1/2, -z+1/2' 
 '-x, -y, -z' 
 'x-1/2, -y-1/2, z-1/2' 
 
_cell_length_a    14.2743 
_cell_length_b     7.5763 
_cell_length_c    20.7532 
_cell_angle_alpha  90.000 
_cell_angle_beta   99.108 
_cell_angle_gamma  90.000 
 
_shelx_F_squared_multiplier     1.000 
 
loop_ 
 _refln_index_h 
 _refln_index_k 
 _refln_index_l 
 _refln_F_squared_calc 
 _refln_F_squared_meas 
 _refln_F_squared_sigma 
 _refln_observed_status 
   2   0   0    31258.37    28382.20    465.41 o 
   4   0   0     8612.11     8701.58    159.35 o 
   6   0   0       69.47       48.50     11.29 o 
   8   0   0     2941.57     3116.94     84.63 o 
  10   0   0     2402.82     2353.18     77.54 o 
  12   0   0     1017.80      920.06     51.77 o 
  14   0   0     1202.31     1194.70     64.73 o 
  16   0   0      555.00      512.26     49.86 o 
   1   1   0     5760.00     5896.01     73.30 o 
   2   1   0     9777.57    10152.10     89.34 o 
   3   1   0    42132.81    39565.56    373.45 o 
   4   1   0     9242.88     9841.18    102.53 o 
   5   1   0     4311.79     4534.38     55.50 o 
   6   1   0     7289.53     7309.84     84.09 o 
   7   1   0       31.86       34.71      6.24 o 
   8   1   0     3030.60     2934.86     91.50 o 
   9   1   0      878.44      824.13     29.57 o 
  10   1   0      782.83      777.25     30.51 o 
  11   1   0     1181.29     1236.57     40.00 o 
  12   1   0      623.30      621.98     30.97 o 
  13   1   0      567.66      613.87     32.59 o 
  14   1   0      431.18      467.27     30.86 o 
  15   1   0        0.80       -2.44     13.96 o 
  16   1   0      338.56      345.19     30.38 o 
   0   2   0       73.36       64.61      5.32 o 
   1   2   0      299.97      235.24     11.05 o 
   2   2   0    37945.66    36213.28    580.06 o 
   3   2   0    38772.68    37260.42    314.43 o 
   4   2   0      133.15      151.62      9.56 o 
   5   2   0     3145.06     3077.73     52.83 o 
   6   2   0     6282.34     6617.26     79.25 o 
   7   2   0     3386.62     3214.88     48.48 o 
   8   2   0      483.70      475.49     17.74 o 
   9   2   0      355.91      370.08     17.11 o 
  10   2   0      243.26      238.30     18.87 o 
  11   2   0      462.47      471.16     29.63 o 
  12   2   0      433.61      435.81     27.20 o 
  13   2   0        1.49        0.30     10.87 o 
  14   2   0      196.76      200.66     38.85 o 
  15   2   0      647.83      580.65     51.77 o 
  16   2   0        7.50       13.37     16.94 o 
   1   3   0     4021.70     3802.28     39.77 o 
   2   3   0     2451.06     2523.23     39.15 o 
   3   3   0     7110.80     7154.12     80.35 o 
   4   3   0     1128.63     1147.56     20.64 o 
   5   3   0      591.50      545.25     14.70 o 
   6   3   0     8100.97     8415.84     98.68 o 
   7   3   0       24.99       44.13      7.75 o 
   8   3   0      157.96      155.17     15.92 o 
   9   3   0     7352.24     7309.02    114.14 o 
  10   3   0      104.60      120.58     16.99 o 
  11   3   0     1588.55     1649.77     53.12 o 
  12   3   0       96.06       89.87     30.31 o 
  13   3   0      671.95      724.74     63.95 o 
  14   3   0       28.38        2.07     14.08 o 
  15   3   0       36.73       56.94     18.32 o 
   0   4   0     5658.82     5419.84     80.53 o 
   1   4   0      212.84      198.81      7.39 o 
   2   4   0      778.12      732.36     14.55 o 
   3   4   0      889.58      872.81     20.84 o 
   4   4   0      697.88      699.14     21.87 o 
   5   4   0     3144.32     3121.58     50.19 o 
   6   4   0      911.19      898.79     21.31 o 
   7   4   0      292.57      286.52     15.19 o 
   8   4   0       23.48       25.76      7.79 o 
   9   4   0      643.15      563.52     22.02 o 
  10   4   0      252.67      249.29     17.05 o 
  11   4   0      398.58      380.51     43.25 o 
  12   4   0      594.25      558.11     25.92 o 
  13   4   0       16.87       16.18     11.07 o 
  14   4   0      350.47      333.71     28.86 o 
  15   4   0       31.89       13.53     16.30 o 
   1   5   0        1.46       -0.75      3.45 o 
   2   5   0     1444.45     1484.69     29.71 o 
   3   5   0      175.09      194.11     11.83 o 
   4   5   0     3159.25     3224.97     50.19 o 
   5   5   0        6.96        2.73      6.18 o 
   6   5   0     5310.01     5261.75     65.68 o 
   7   5   0     1022.49     1010.70     56.93 o 
   8   5   0     2941.39     2812.56     51.85 o 
   9   5   0      138.09      143.72     16.02 o 
  10   5   0      474.52      467.47     29.10 o 
  11   5   0       84.82       59.19     12.97 o 
  12   5   0      196.78      183.86     30.47 o 
  13   5   0        6.85       13.13     11.22 o 
   0   6   0     1380.87     1414.00     38.15 o 
   1   6   0      151.97      178.63     11.88 o 
   2   6   0      521.88      483.38     16.13 o 
   3   6   0     2417.18     2475.59     38.45 o 
   4   6   0        2.19       -7.14      6.51 o 
   5   6   0     1215.69     1159.12     43.00 o 
   6   6   0       33.35        8.62      6.73 o 
   7   6   0      237.32      268.99     15.74 o 
   8   6   0      345.07      358.56     21.20 o 
   9   6   0       97.87      100.81     14.43 o 
  10   6   0      524.81      556.74     30.13 o 
  11   6   0      229.08      194.73     25.97 o 
  12   6   0      236.88      188.97     19.55 o 
   1   7   0      268.91      274.69     14.31 o 
   2   7   0        4.31        9.85      7.03 o 
   3   7   0      867.48      901.19     21.46 o 
   4   7   0       41.35       39.22      9.13 o 
   5   7   0        0.89        9.72      7.34 o 
   6   7   0        1.77      -10.34      6.89 o 
   7   7   0      334.40      293.33     17.35 o 
   8   7   0        0.54       -4.88      9.64 o 
   9   7   0      340.93      376.68     45.51 o 
  10   7   0       11.14       18.32     11.75 o 
   0   8   0      124.66      177.05     19.44 o 
   1   8   0      140.74      142.59     14.31 o 
   2   8   0      133.89      135.07     37.52 o 
   3   8   0      172.61      178.97     20.34 o 
   4   8   0       10.56        5.03     12.26 o 
   5   8   0      154.30      213.35     31.95 o 
   6   8   0       24.93       13.19     13.68 o 
   7   8   0      395.14      426.93     22.64 o 
 -15   0   1     1737.09     1758.77     81.51 o 
 -13   0   1     1803.71     1779.28     75.64 o 
 -11   0   1     4769.01     4911.85    128.78 o 
  -9   0   1        3.32       15.02     11.59 o 
  -7   0   1       16.51       18.53      9.38 o 
  -5   0   1     7531.99     6854.44    133.58 o 
  -3   0   1     1058.05      915.33     26.84 o 
  -1   0   1    47733.92    34246.21    576.42 o 
   1   0   1     9446.87     9493.16    159.89 o 
   3   0   1    25980.02    24549.77    407.76 o 
   5   0   1     1051.26     1014.30     34.77 o 
   7   0   1     6389.41     6673.66    140.83 o 
   9   0   1     4871.04     4597.18    114.60 o 
  11   0   1     1982.78     1931.62     72.28 o 
  13   0   1      730.31      775.42     49.56 o 
  15   0   1      586.61      569.52     49.94 o 
 -16   1   1      171.57      146.90     24.21 o 
 -15   1   1       57.90       63.11     16.57 o 
 -14   1   1      585.68      619.48     34.28 o 
 -13   1   1       71.17       77.97     16.00 o 
 -12   1   1      911.01      901.93     36.31 o 
 -11   1   1      111.74       96.73     22.19 o 
 -10   1   1      518.66      546.64     25.87 o 
  -9   1   1     1531.87     1479.23     79.64 o 
  -8   1   1     1651.83     1802.53     38.05 o 
  -7   1   1     9013.66     8855.72    145.79 o 
  -6   1   1     1584.32     1630.40     28.44 o 
  -5   1   1    10250.70    10158.34    107.81 o 
  -4   1   1     7750.49     7857.48    103.33 o 
  -3   1   1     2640.60     2701.09     29.81 o 
  -2   1   1     1211.65     1296.82     17.88 o 
  -1   1   1    11287.96    11076.83    211.58 o 
   0   1   1     3594.90     3592.86     45.72 o 
   1   1   1    15683.16    15774.34    194.18 o 
   2   1   1     2364.93     2542.78     30.45 o 
   3   1   1     1803.09     1729.41     24.49 o 
   4   1   1     1279.90     1258.88     26.41 o 
   5   1   1     5284.52     5072.81     60.78 o 
   6   1   1       53.89      100.60     11.97 o 
   7   1   1      705.83      697.24     23.76 o 
   8   1   1     3772.54     3668.93     70.22 o 
   9   1   1      599.63      595.53     30.85 o 
  10   1   1      601.80      550.59     26.07 o 
  11   1   1      380.38      350.60     23.13 o 
  12   1   1     1386.45     1412.28     50.55 o 
  13   1   1      284.66      374.43     33.93 o 
  14   1   1        9.02        4.66     12.54 o 
  15   1   1      702.09      770.83     49.50 o 
  16   1   1        5.57        8.15     15.71 o 
 -16   2   1      119.39       84.23     29.17 o 
 -15   2   1        5.83       -4.64     13.11 o 
 -14   2   1      156.99      187.05     22.53 o 
 -13   2   1      594.22      554.86     31.46 o 
 -12   2   1      559.61      488.08     28.39 o 
 -11   2   1      129.13      143.20     32.68 o 
 -10   2   1      886.70      909.60     26.80 o 
  -9   2   1        4.50        5.91      6.53 o 
  -8   2   1     7780.77     7531.80    118.18 o 
  -7   2   1      326.46      373.28     14.80 o 
  -6   2   1     3800.75     3845.85     52.40 o 
  -5   2   1       39.48       44.91      8.75 o 
  -4   2   1     5336.04     5275.57     55.16 o 
  -3   2   1     2136.64     2125.09     29.59 o 
  -2   2   1     2739.89     2774.11     34.61 o 
  -1   2   1      564.61      517.31     13.06 o 
   0   2   1      365.02      352.80      7.36 o 
   1   2   1    12667.39    13052.47    128.73 o 
   2   2   1    89158.38    75632.12    706.27 o 
   3   2   1    15785.90    16419.33    151.74 o 
   4   2   1    15434.56    15921.43    161.18 o 
   5   2   1      868.27      900.04     24.18 o 
   6   2   1    13541.49    13315.72    142.06 o 
   7   2   1        8.33        6.87      7.62 o 
   8   2   1      570.22      524.54     29.91 o 
   9   2   1      645.11      686.87     22.34 o 
  10   2   1        0.19        2.75      8.06 o 
  11   2   1      363.27      365.70     24.23 o 
  12   2   1      143.60      142.80     19.02 o 
  13   2   1      166.70      166.77     20.80 o 
  14   2   1      313.42      283.71     26.56 o 
  15   2   1        2.54       -2.77     14.03 o 
  16   2   1      255.07      272.61     36.83 o 
 -15   3   1        0.12       -4.18     13.10 o 
 -14   3   1     1098.71     1174.96     46.55 o 
 -13   3   1       24.88       23.38     13.19 o 
 -12   3   1      704.05      765.14     28.15 o 
 -11   3   1       75.97       63.69     11.05 o 
 -10   3   1     3862.42     3896.85     63.12 o 
  -9   3   1      801.08      835.71     25.29 o 
  -8   3   1      121.38      133.15     11.42 o 
  -7   3   1      558.63      536.59     18.23 o 
  -6   3   1      244.62      261.53     12.81 o 
  -5   3   1       35.68       55.43      6.21 o 
  -4   3   1     4858.58     4782.13     52.94 o 
  -3   3   1       47.02       49.98      8.31 o 
  -2   3   1    10385.54    10386.70    109.10 o 
  -1   3   1      265.57      297.16      7.37 o 
   0   3   1     1402.99     1323.31     17.09 o 
   1   3   1      582.75      588.70     13.76 o 
   2   3   1     4847.08     4784.35     56.82 o 
   3   3   1      343.22      351.44     10.44 o 
   4   3   1       49.54       64.50      6.12 o 
   5   3   1     7932.04     8110.08     93.94 o 
   6   3   1     3156.16     3296.87     49.27 o 
   7   3   1     3961.48     3974.66     71.23 o 
   8   3   1      798.29      764.23     24.91 o 
   9   3   1      724.28      725.56     24.06 o 
  10   3   1     1410.90     1377.74     34.39 o 
  11   3   1       77.49       82.56     12.41 o 
  12   3   1     1294.29     1319.75     70.72 o 
  13   3   1        1.33      -12.58     18.26 o 
  14   3   1       79.84      115.85     20.35 o 
  15   3   1       47.59       76.18     19.22 o 
 -15   4   1      219.24      271.55     28.05 o 
 -14   4   1        5.53       -6.99     13.42 o 
 -13   4   1      856.26      793.49     32.30 o 
 -12   4   1       11.21       11.66      9.51 o 
 -11   4   1     1121.37     1148.91     33.85 o 
 -10   4   1      614.16      632.93     24.37 o 
  -9   4   1        1.40       15.42      7.88 o 
  -8   4   1      968.54      907.03     26.05 o 
  -7   4   1      320.59      337.14     17.12 o 
  -6   4   1      841.69      871.18     20.96 o 
  -5   4   1      975.72      868.86     20.07 o 
  -4   4   1     2901.32     2920.85     44.12 o 
  -3   4   1     4384.46     4386.22     57.38 o 
  -2   4   1      187.81      201.32     10.24 o 
  -1   4   1     7172.30     7095.22     62.77 o 
   0   4   1       35.64       45.66      5.37 o 
   1   4   1      666.12      649.72     16.70 o 
   2   4   1     1151.61     1110.16     18.18 o 
   3   4   1     2617.29     2585.18     39.76 o 
   4   4   1    10468.51    10335.54    102.50 o 
   5   4   1     4887.93     4941.93     60.40 o 
   6   4   1     1926.71     1983.99     37.68 o 
   7   4   1      368.37      373.64     16.79 o 
   8   4   1        5.92       -5.70      6.43 o 
   9   4   1      603.92      608.35     23.25 o 
  10   4   1      465.16      396.04     20.67 o 
  11   4   1      336.20      328.49     32.26 o 
  12   4   1      479.30      452.50     24.13 o 
  13   4   1      431.23      407.64     29.56 o 
  14   4   1      108.48      129.05     21.64 o 
 -14   5   1        0.59        0.55     11.79 o 
 -13   5   1       35.76       31.78     12.79 o 
 -12   5   1      107.48      125.81     15.75 o 
 -11   5   1      590.86      555.27     31.09 o 
 -10   5   1       39.39       30.56      9.77 o 
  -9   5   1      426.26      420.03     20.75 o 
  -8   5   1       80.95       84.13     18.25 o 
  -7   5   1     3194.32     3258.37     48.96 o 
  -6   5   1      213.53      227.92     12.99 o 
  -5   5   1     3766.04     3693.43     49.88 o 
  -4   5   1       15.62       11.44      6.76 o 
  -3   5   1      728.11      707.90     20.32 o 
  -2   5   1      123.14      116.59      9.62 o 
  -1   5   1      391.24      409.25     15.50 o 
   0   5   1      260.15      280.19     10.30 o 
   1   5   1     1115.03     1097.28     17.01 o 
   2   5   1      429.33      458.42     16.41 o 
   3   5   1     1653.18     1594.35     31.63 o 
   4   5   1      218.36      204.88     12.70 o 
   5   5   1     4172.67     4174.42     54.83 o 
   6   5   1      137.82      140.34     11.01 o 
   7   5   1      307.58      335.53     21.66 o 
   8   5   1     2760.96     2663.76     50.35 o 
   9   5   1      580.40      579.77     24.03 o 
  10   5   1      194.44      187.41     16.62 o 
  11   5   1      269.74      256.36     22.43 o 
  12   5   1        0.25       -6.55      9.57 o 
  13   5   1      275.87      252.08     23.87 o 
 -12   6   1       32.49       23.01     12.14 o 
 -11   6   1      398.45      411.16     23.89 o 
 -10   6   1      143.23      160.80     17.03 o 
  -9   6   1      105.11      101.36     13.56 o 
  -8   6   1      658.08      689.03     25.97 o 
  -7   6   1      264.49      256.03     15.37 o 
  -6   6   1       16.49       16.72      7.47 o 
  -5   6   1      603.47      582.35     21.68 o 
  -4   6   1      724.80      816.75     36.70 o 
  -3   6   1      222.50      236.70     12.45 o 
  -2   6   1      225.13      192.75     11.32 o 
  -1   6   1     1740.10     1707.94     30.05 o 
   0   6   1       81.12       95.60      7.78 o 
   1   6   1     1221.78     1238.66     22.58 o 
   2   6   1      509.42      502.33     14.85 o 
   3   6   1      432.39      477.50     18.77 o 
   4   6   1       10.48       19.84      7.73 o 
   5   6   1      345.06      305.36     15.15 o 
   6   6   1        5.98        7.54      6.55 o 
   7   6   1      497.20      448.77     22.28 o 
   8   6   1        0.83        6.71      8.80 o 
   9   6   1      494.10      549.92     25.18 o 
  10   6   1      167.91      164.07     16.96 o 
  11   6   1      150.60      162.77     17.79 o 
  12   6   1       25.18       25.60     17.99 o 
 -10   7   1       56.94       61.28     26.08 o 
  -9   7   1        7.03       19.75     11.25 o 
  -8   7   1        1.94       -2.98      8.06 o 
  -7   7   1       44.95       46.23     10.14 o 
  -6   7   1       47.05       42.94      9.86 o 
  -5   7   1      304.14      303.45     18.13 o 
  -4   7   1     2164.71     2106.53     86.21 o 
  -3   7   1      312.17      268.63     16.10 o 
  -2   7   1     2347.28     2495.60     40.80 o 
  -1   7   1       27.32       22.72      7.79 o 
   0   7   1     1722.97     1798.26     33.46 o 
   1   7   1      267.63      270.87     15.55 o 
   2   7   1     1398.55     1419.41     32.40 o 
   3   7   1      270.87      271.15     13.25 o 
   4   7   1       65.52       52.36      7.98 o 
   5   7   1      140.15      132.64     11.40 o 
   6   7   1      449.96      406.80     19.28 o 
   7   7   1       16.30       20.12      8.86 o 
   8   7   1      762.14      801.54     46.51 o 
   9   7   1        4.36        0.78     10.66 o 
  10   7   1      524.94      447.81     31.16 o 
  -7   8   1        1.13       -4.27     10.29 o 
  -6   8   1      323.70      349.45     23.54 o 
  -5   8   1       54.23       54.22     11.30 o 
  -4   8   1       64.34       61.51     15.80 o 
  -3   8   1       32.22       22.25     13.23 o 
  -2   8   1      107.50       84.01     16.11 o 
  -1   8   1      951.51      907.62     36.89 o 
   0   8   1       35.66       21.54     10.07 o 
   1   8   1       24.51       28.53     10.91 o 
   2   8   1        2.74        7.64      9.15 o 
   3   8   1        6.72       13.35     10.15 o 
   4   8   1       24.13       36.28     14.95 o 
   5   8   1      180.16      220.22     18.90 o 
   6   8   1      283.60      320.60     22.18 o 
   7   8   1       13.44        1.29     14.90 o 
  -1   9   1        4.03       -5.87     18.53 o 
   0   9   1      603.08      693.05     51.47 o 
 -16   0   2      717.16      855.33     60.39 o 
 -14   0   2      102.55       95.70     25.24 o 
 -12   0   2     2688.10     2776.42     93.33 o 
 -10   0   2      159.26      143.05     21.27 o 
  -8   0   2     1309.66     1247.54     48.34 o 
  -6   0   2     9611.22     9062.37    173.46 o 
  -4   0   2     1868.67     1911.53     26.41 o 
  -2   0   2    40788.70    34267.18    563.99 o 
   0   0   2     9031.18     8989.56    152.87 o 
   2   0   2     7209.37     7352.48    129.01 o 
   4   0   2     2828.17     2980.84     66.56 o 
   6   0   2     1056.59      995.01     37.21 o 
   8   0   2     8595.44     8560.14    176.28 o 
  10   0   2     1645.09     1583.63     60.84 o 
  12   0   2      522.65      560.14     41.86 o 
  14   0   2      248.71      206.49     32.79 o 
  16   0   2      352.37      407.87     44.91 o 
 -16   1   2       75.78       98.46     26.46 o 
 -15   1   2      707.90      648.91     36.57 o 
 -14   1   2        0.08        2.92     12.28 o 
 -13   1   2      309.69      327.92     24.99 o 
 -12   1   2     1389.67     1377.09     73.81 o 
 -11   1   2      480.39      468.73     62.33 o 
 -10   1   2     2718.59     2688.28     58.70 o 
  -9   1   2      264.10      316.25     15.49 o 
  -8   1   2     7455.09     7406.52     89.68 o 
  -7   1   2       91.34       86.48      8.40 o 
  -6   1   2     7241.25     7253.42     83.12 o 
  -5   1   2     3030.84     2899.12     33.13 o 
  -4   1   2      115.70      122.60      5.72 o 
  -3   1   2       10.77       14.21      5.04 o 
  -2   1   2        6.98        6.15      1.69 o 
  -1   1   2     1178.95     1162.87     17.80 o 
   0   1   2      855.44      828.10     13.43 o 
   1   1   2     3190.97     3282.28     61.99 o 
   2   1   2     5680.15     5716.06     60.38 o 
   3   1   2     2127.03     2206.31     29.39 o 
   4   1   2    13500.01    13040.53    132.63 o 
   5   1   2      597.49      552.60     18.01 o 
   6   1   2      530.67      547.90     40.30 o 
   7   1   2     4586.78     4604.51    102.78 o 
   8   1   2     1153.51     1253.60     55.70 o 
   9   1   2       55.93       55.40     10.79 o 
  10   1   2      781.81      790.62     30.16 o 
  11   1   2     1326.78     1316.04     42.19 o 
  12   1   2      175.49      169.26     28.48 o 
  13   1   2      228.64      179.18     21.03 o 
  14   1   2      537.58      565.41     37.78 o 
  15   1   2       30.32       30.96     15.09 o 
  16   1   2      115.23      130.86     23.43 o 
 -16   2   2       10.70      -13.37     14.39 o 
 -15   2   2       19.68       43.46     16.69 o 
 -14   2   2      156.50      152.37     21.26 o 
 -13   2   2      830.48      800.58     62.88 o 
 -12   2   2       69.64       59.64     14.23 o 
 -11   2   2     1088.35     1080.95     30.47 o 
 -10   2   2       56.47       50.10     11.74 o 
  -9   2   2     9638.26     9546.91    114.03 o 
  -8   2   2       13.19       33.87     11.90 o 
  -7   2   2     1360.73     1360.24     47.00 o 
  -6   2   2      110.20      143.48      6.93 o 
  -5   2   2     8750.27     8532.61     91.22 o 
  -4   2   2     6347.04     6747.41     67.35 o 
  -3   2   2      974.47      922.66     17.11 o 
  -2   2   2       32.42       27.65      5.47 o 
  -1   2   2     1814.25     1952.75     25.79 o 
   0   2   2        4.61        4.01      2.08 o 
   1   2   2    27208.85    26219.24    218.50 o 
   2   2   2    15147.20    15346.47    134.55 o 
   3   2   2     1145.31     1038.56     19.28 o 
   4   2   2     1446.76     1391.33     24.46 o 
   5   2   2    14480.79    13912.22    145.34 o 
   6   2   2      469.93      532.26     16.63 o 
   7   2   2     1876.69     1782.91     35.28 o 
   8   2   2       17.97       34.13      6.31 o 
   9   2   2        1.34        7.69      7.42 o 
  10   2   2      675.20      716.07     30.26 o 
  11   2   2      146.91      137.77     17.54 o 
  12   2   2        2.25       10.64     15.25 o 
  13   2   2     1653.06     1692.79     53.58 o 
  14   2   2      252.10      237.65     25.07 o 
  15   2   2      904.57      896.15     67.25 o 
  16   2   2        0.40      -21.87     14.58 o 
 -15   3   2      343.29      385.48     30.65 o 
 -14   3   2       32.17       36.22     15.10 o 
 -13   3   2      786.11      771.40     43.53 o 
 -12   3   2      308.70      302.03     19.66 o 
 -11   3   2     2134.83     2172.01     45.74 o 
 -10   3   2        1.70       -6.06      6.45 o 
  -9   3   2       90.81       94.67     10.77 o 
  -8   3   2      206.59      205.69     22.33 o 
  -7   3   2      337.84      315.78     14.70 o 
  -6   3   2      901.21      924.81     23.37 o 
  -5   3   2      891.45      840.87     23.85 o 
  -4   3   2     1070.87     1174.77     22.92 o 
  -3   3   2    13467.79    12837.78    132.93 o 
  -2   3   2        1.53       -1.05      2.47 o 
  -1   3   2     7111.50     7048.02     59.68 o 
   0   3   2        3.83       13.58      2.98 o 
   1   3   2      807.98      742.08     13.78 o 
   2   3   2     1412.82     1308.73     22.74 o 
   3   3   2      854.94      874.70     16.91 o 
   4   3   2     2630.66     2554.74     34.25 o 
   5   3   2        5.60       20.07      5.56 o 
   6   3   2       60.83       44.94      7.25 o 
   7   3   2     4624.72     4397.37     62.67 o 
   8   3   2      196.88      197.68     22.65 o 
   9   3   2      148.15      153.17     13.21 o 
  10   3   2     1352.33     1368.74     48.44 o 
  11   3   2       42.56       51.25     12.67 o 
  12   3   2      124.55      130.25     18.46 o 
  13   3   2        1.81       12.52     25.96 o 
  14   3   2      138.18      162.00     23.02 o 
  15   3   2        0.49      -15.78     14.79 o 
 -15   4   2        3.23        7.33     15.42 o 
 -14   4   2      656.13      617.35     36.68 o 
 -13   4   2       20.92       28.08     11.97 o 
 -12   4   2      585.26      600.75     26.09 o 
 -11   4   2      925.88      801.51     31.76 o 
 -10   4   2       42.76       65.19     21.83 o 
  -9   4   2      216.99      235.57     17.73 o 
  -8   4   2       42.65       43.57      8.85 o 
  -7   4   2     1504.07     1511.17     29.18 o 
  -6   4   2     4109.56     4042.85     52.32 o 
  -5   4   2      267.74      268.71     11.71 o 
  -4   4   2     3954.26     4058.99     55.36 o 
  -3   4   2        0.87        2.88      3.28 o 
  -2   4   2     5727.53     5463.13     50.71 o 
  -1   4   2       32.13       28.43      4.00 o 
   0   4   2       89.07       82.69      5.60 o 
   1   4   2      136.43      127.95      7.35 o 
   2   4   2     2416.44     2461.27     37.33 o 
   3   4   2     5203.71     5447.67     67.73 o 
   4   4   2     8426.73     8553.75     88.00 o 
   5   4   2     3695.53     3719.81     48.31 o 
   6   4   2      445.99      477.46     31.18 o 
   7   4   2     2537.21     2428.90     44.20 o 
   8   4   2      256.53      263.83     39.16 o 
   9   4   2      610.77      542.25     21.65 o 
  10   4   2     1423.89     1460.75     37.33 o 
  11   4   2      547.27      541.06     24.62 o 
  12   4   2      485.39      478.46     30.14 o 
  13   4   2      600.69      604.20     34.77 o 
  14   4   2        1.11       -5.53     13.09 o 
 -14   5   2        2.42       -1.55     11.06 o 
 -13   5   2       42.70       62.54     13.89 o 
 -12   5   2      172.88      145.87     24.08 o 
 -11   5   2       11.37        3.93      8.92 o 
 -10   5   2      849.68      860.86     29.09 o 
  -9   5   2      616.39      638.25     31.30 o 
  -8   5   2     1781.14     1710.05     38.47 o 
  -7   5   2      768.73      768.84     27.70 o 
  -6   5   2      623.85      636.53     26.12 o 
  -5   5   2        0.08       -1.63      6.14 o 
  -4   5   2     1125.90     1102.44     26.62 o 
  -3   5   2      144.06      176.15      9.82 o 
  -2   5   2       26.88       33.34      4.86 o 
  -1   5   2       30.57       28.57      4.84 o 
   0   5   2     1485.17     1404.28     21.80 o 
   1   5   2       10.88        9.73      4.16 o 
   2   5   2     1096.34     1103.25     21.98 o 
   3   5   2        3.26        1.12      5.51 o 
   4   5   2     6008.56     5819.89     67.72 o 
   5   5   2      386.45      376.32     24.81 o 
   6   5   2      296.67      269.00     28.25 o 
   7   5   2     3349.10     3363.32     56.83 o 
   8   5   2      319.82      322.79     27.01 o 
   9   5   2     1622.94     1546.51     38.71 o 
  10   5   2      336.00      358.22     22.41 o 
  11   5   2      390.10      363.37     22.42 o 
  12   5   2      229.20      270.04     22.78 o 
  13   5   2        2.40        4.48     14.31 o 
 -12   6   2      252.44      241.49     22.21 o 
 -11   6   2       89.89       79.37     14.00 o 
 -10   6   2      183.50      190.40     17.67 o 
  -9   6   2      138.81      142.68     17.87 o 
  -8   6   2       10.25        7.48      7.36 o 
  -7   6   2      138.52      163.99     14.00 o 
  -6   6   2      190.28      243.20     14.63 o 
  -5   6   2      991.26     1001.99     47.15 o 
  -4   6   2     1174.37     1207.29     25.68 o 
  -3   6   2       87.40       87.38      9.09 o 
  -2   6   2     2014.28     2055.54     33.66 o 
  -1   6   2       52.91       42.60      7.32 o 
   0   6   2      886.63      876.81     29.21 o 
   1   6   2     1166.14     1106.07     21.22 o 
   2   6   2       71.12       65.49      7.39 o 
   3   6   2       35.04       37.97     10.17 o 
   4   6   2      423.71      407.98     16.73 o 
   5   6   2       49.45       44.66     12.55 o 
   6   6   2      127.26      133.95     11.89 o 
   7   6   2     1139.06     1091.77     35.73 o 
   8   6   2      480.64      458.95     22.53 o 
   9   6   2        0.81       12.26     10.05 o 
  10   6   2      211.74      246.04     19.81 o 
  11   6   2        2.23        6.49     10.43 o 
  12   6   2        1.06      -10.73     10.64 o 
 -10   7   2       37.42       24.43     25.28 o 
  -9   7   2       65.56       38.14     14.91 o 
  -8   7   2       48.41       76.64     14.03 o 
  -7   7   2      246.65      217.54     19.12 o 
  -6   7   2      136.17      123.06     15.42 o 
  -5   7   2     1601.31     1521.08     46.80 o 
  -4   7   2       79.29      118.90     26.53 o 
  -3   7   2     1396.54     1381.13     52.30 o 
  -2   7   2      131.83      118.29     10.85 o 
  -1   7   2      902.13      909.72     23.26 o 
   0   7   2        0.23       -0.23      6.65 o 
   1   7   2     1338.01     1394.01     29.38 o 
   2   7   2      629.18      637.28     18.33 o 
   3   7   2      240.50      246.49     12.96 o 
   4   7   2        4.63        4.39      6.29 o 
   5   7   2      156.72      172.03     12.53 o 
   6   7   2      147.80      139.37     12.09 o 
   7   7   2     1213.52     1306.95     32.98 o 
   8   7   2       58.83       50.13     12.28 o 
   9   7   2      680.90      637.03     25.44 o 
  10   7   2      183.73      145.78     16.09 o 
  -7   8   2      304.10      335.87     36.87 o 
  -6   8   2      110.81      129.69     17.79 o 
  -5   8   2      193.03      211.13     24.63 o 
  -4   8   2        6.92        6.16     14.14 o 
  -3   8   2       26.26       25.77     12.99 o 
  -2   8   2      506.84      534.19     32.21 o 
  -1   8   2      107.57      115.74     18.24 o 
   0   8   2       23.07        2.04     12.02 o 
   1   8   2      258.46      301.74     19.58 o 
   2   8   2       48.92       37.27     11.30 o 
   3   8   2       39.51       30.03     11.18 o 
   4   8   2      193.26      188.47     18.00 o 
   5   8   2       12.73        7.72     10.25 o 
   6   8   2        9.11        7.55     11.11 o 
   7   8   2       90.43       78.51     14.85 o 
 -15   0   3      438.94      462.46     44.99 o 
 -13   0   3      958.27      969.32     54.82 o 
 -11   0   3      434.65      606.27     39.04 o 
  -9   0   3      987.99     1173.50     49.25 o 
  -7   0   3    16745.95    15799.70    286.69 o 
  -5   0   3     3274.93     3052.25     39.39 o 
  -3   0   3    10647.85    10437.33    130.24 o 
  -1   0   3    23827.81    22580.64    371.24 o 
   1   0   3     1110.67     1205.91     27.07 o 
   3   0   3      875.03      867.24     19.16 o 
   5   0   3      670.43      556.86     24.93 o 
   7   0   3    11501.76    10580.66    204.19 o 
   9   0   3     2577.77     2508.11     76.93 o 
  11   0   3      805.71      866.08     48.19 o 
  13   0   3      207.03      190.71     30.42 o 
  15   0   3      633.06      632.89     51.77 o 
 -16   1   3      399.89      379.20     31.46 o 
 -15   1   3       21.56        6.93     22.61 o 
 -14   1   3       41.54       70.12     16.65 o 
 -13   1   3      122.27      139.35     18.99 o 
 -12   1   3      104.83       85.10     15.98 o 
 -11   1   3      625.80      655.35     29.06 o 
 -10   1   3       72.75      124.62     20.82 o 
  -9   1   3     4919.67     4938.87     68.13 o 
  -8   1   3       74.70       48.73      8.25 o 
  -7   1   3     8966.97     9640.68     92.71 o 
  -6   1   3     7069.38     7452.73     89.62 o 
  -5   1   3     4635.71     4800.18     49.30 o 
  -4   1   3    13496.44    13511.15     98.43 o 
  -3   1   3     1540.01     1761.52     19.01 o 
  -2   1   3     1003.88      997.37     13.11 o 
  -1   1   3     5314.10     5289.60     66.93 o 
   0   1   3     6494.22     6378.62    147.80 o 
   1   1   3     1544.90     1434.35     19.39 o 
   2   1   3     1325.57     1285.49     19.44 o 
   3   1   3       41.33       58.78      4.94 o 
   4   1   3      346.38      389.73     10.57 o 
   5   1   3       66.04       95.86      6.53 o 
   6   1   3     4227.53     4065.53     94.89 o 
   7   1   3       96.66      104.85     10.14 o 
   8   1   3      494.78      461.55     16.12 o 
   9   1   3     2029.57     1915.09     46.72 o 
  10   1   3      727.70      737.01     29.70 o 
  11   1   3        3.61       -3.48      9.06 o 
  12   1   3      329.05      349.49     29.32 o 
  13   1   3       39.58       44.44     13.97 o 
  14   1   3      126.69      118.71     42.43 o 
  15   1   3       95.04       70.51     18.40 o 
  16   1   3      137.13      111.20     21.31 o 
 -16   2   3      100.97       90.78     21.11 o 
 -15   2   3       29.74       34.31     16.20 o 
 -14   2   3      465.57      456.85     30.27 o 
 -13   2   3       99.85      111.65     17.81 o 
 -12   2   3      473.76      546.05     23.19 o 
 -11   2   3       11.60       26.39      9.11 o 
 -10   2   3     4602.26     4660.34     69.95 o 
  -9   2   3      247.39      289.89     15.24 o 
  -8   2   3      954.43      898.63     41.42 o 
  -7   2   3        1.93        2.32      3.57 o 
  -6   2   3     3660.13     3713.14     42.40 o 
  -5   2   3      142.57      176.63      6.67 o 
  -4   2   3     1215.22     1260.94     16.69 o 
  -3   2   3       10.49       21.76      2.84 o 
  -2   2   3      696.31      793.62     11.25 o 
  -1   2   3     1657.03     1701.96     19.99 o 
   0   2   3     7949.11     7785.10     81.02 o 
   1   2   3     1998.93     2185.64     25.69 o 
   2   2   3     7102.31     7110.68     93.50 o 
   3   2   3      764.20      801.93     14.78 o 
   4   2   3      256.03      201.43      9.48 o 
   5   2   3     1574.09     1562.66     28.21 o 
   6   2   3      939.69      970.98     23.96 o 
   7   2   3      848.90      859.26     19.95 o 
   8   2   3       42.37       24.27     10.03 o 
   9   2   3     2010.36     2067.92     50.00 o 
  10   2   3      189.63      206.69     18.13 o 
  11   2   3      455.82      393.14     27.72 o 
  12   2   3      619.04      629.16     46.13 o 
  13   2   3        1.93       11.68     27.15 o 
  14   2   3      769.30      868.79     57.34 o 
  15   2   3      203.27      193.33     25.42 o 
 -16   3   3      534.16      493.42     35.43 o 
 -15   3   3       71.28       99.82     19.97 o 
 -14   3   3      399.91      428.83     30.15 o 
 -13   3   3      134.58      123.45     15.66 o 
 -12   3   3      594.14      610.81     25.25 o 
 -11   3   3       81.83       81.56     11.73 o 
 -10   3   3      301.82      350.24     18.24 o 
  -9   3   3      230.42      262.61     26.81 o 
  -8   3   3      525.10      539.40     38.35 o 
  -7   3   3      146.94      155.89      8.06 o 
  -6   3   3      867.99      831.22     28.57 o 
  -5   3   3      958.96     1121.17     21.87 o 
  -4   3   3     7619.71     7433.74     71.42 o 
  -3   3   3        1.17        7.21      2.87 o 
  -2   3   3     1324.26     1274.69     16.54 o 
  -1   3   3      930.58      947.71     13.73 o 
   0   3   3      346.71      314.01      8.44 o 
   1   3   3      126.16      121.89      6.17 o 
   2   3   3      236.22      270.97     17.18 o 
   3   3   3       30.40       54.54      4.87 o 
   4   3   3      134.68      106.85     13.89 o 
   5   3   3      528.57      514.94     16.46 o 
   6   3   3     4703.39     4365.83     60.51 o 
   7   3   3      214.46      217.90     13.14 o 
   8   3   3     1262.00     1218.83     29.64 o 
   9   3   3     2737.99     2633.81     48.42 o 
  10   3   3     1198.91     1122.45     37.90 o 
  11   3   3      610.63      528.37     28.87 o 
  12   3   3      332.97      419.13     28.01 o 
  13   3   3     1275.17     1370.37     69.92 o 
  14   3   3      235.44      251.13     26.24 o 
  15   3   3       16.90       17.17     15.90 o 
 -15   4   3      190.10      165.27     19.25 o 
 -14   4   3        2.86       -4.73     10.08 o 
 -13   4   3     1015.86      983.24     35.25 o 
 -12   4   3      287.52      310.40     24.18 o 
 -11   4   3       24.35       17.43     13.33 o 
 -10   4   3      482.53      527.54     21.72 o 
  -9   4   3       19.83       12.98      7.66 o 
  -8   4   3      536.47      554.61     31.62 o 
  -7   4   3     1285.93     1243.92     26.12 o 
  -6   4   3      571.02      616.41     17.51 o 
  -5   4   3      598.83      531.49     17.35 o 
  -4   4   3      474.88      518.09     12.61 o 
  -3   4   3     5855.30     5688.37     59.22 o 
  -2   4   3     1313.53     1316.98     18.86 o 
  -1   4   3      570.35      570.64     11.90 o 
   0   4   3     1559.57     1640.92     32.52 o 
   1   4   3     1316.97     1316.61     29.98 o 
   2   4   3     1217.31     1261.56     21.84 o 
   3   4   3     4181.20     4114.44     51.89 o 
   4   4   3     4627.46     4667.76     55.23 o 
   5   4   3      417.14      404.93     16.27 o 
   6   4   3      124.44      119.85     10.71 o 
   7   4   3      201.68      199.25     13.71 o 
   8   4   3      210.87      227.59     19.52 o 
   9   4   3        9.65        6.48      7.77 o 
  10   4   3      224.26      165.52     17.41 o 
  11   4   3        3.91       21.26     12.53 o 
  12   4   3       59.24       91.14     17.69 o 
  13   4   3       60.56       56.29     17.06 o 
  14   4   3        6.60        8.90     14.30 o 
 -14   5   3      105.38       75.87     15.90 o 
 -13   5   3      283.51      336.57     34.65 o 
 -12   5   3       88.76       68.73     13.30 o 
 -11   5   3      830.27      795.41     29.03 o 
 -10   5   3       27.87       20.36      9.29 o 
  -9   5   3     1266.56     1299.14     34.35 o 
  -8   5   3      396.96      362.94     24.48 o 
  -7   5   3     1803.49     1777.87     35.13 o 
  -6   5   3        2.78        3.71      5.83 o 
  -5   5   3        1.21        1.53      5.93 o 
  -4   5   3      455.95      484.12     17.71 o 
  -3   5   3      560.59      592.44     20.57 o 
  -2   5   3       76.76       72.80      6.07 o 
  -1   5   3     3358.56     3461.24     38.51 o 
   0   5   3      131.77      127.70      8.93 o 
   1   5   3     1055.57     1074.32     21.21 o 
   2   5   3        6.29       -1.32      4.31 o 
   3   5   3     4533.95     4335.47     48.16 o 
   4   5   3      122.04      119.56      8.63 o 
   5   5   3     1061.68     1035.56     26.14 o 
   6   5   3      105.56      101.22     11.46 o 
   7   5   3     1313.85     1214.21     31.67 o 
   8   5   3       56.68       80.81     11.93 o 
   9   5   3      381.86      375.46     20.69 o 
  10   5   3       93.97       94.64     13.94 o 
  11   5   3      620.06      677.22     27.99 o 
  12   5   3       13.51       11.91     11.19 o 
  13   5   3      298.69      309.71     28.45 o 
 -12   6   3      130.69      112.54     20.31 o 
 -11   6   3      283.32      244.67     61.65 o 
 -10   6   3      550.10      519.23     25.12 o 
  -9   6   3        1.32       -1.53      8.89 o 
  -8   6   3        4.71        8.52      7.15 o 
  -7   6   3       26.38       35.40      8.74 o 
  -6   6   3      283.66      275.85     23.97 o 
  -5   6   3       77.37       72.26     10.69 o 
  -4   6   3       73.64       78.25     10.67 o 
  -3   6   3     1116.42     1158.38     30.98 o 
  -2   6   3      243.89      234.16     14.45 o 
  -1   6   3      990.16      946.65     33.82 o 
   0   6   3     1420.79     1456.31     24.36 o 
   1   6   3        6.02        2.56      4.90 o 
   2   6   3      639.74      675.94     22.03 o 
   3   6   3       66.97       62.44      7.30 o 
   4   6   3     1828.09     1776.24     32.25 o 
   5   6   3      984.79      992.04     22.85 o 
   6   6   3      900.26      809.91     23.62 o 
   7   6   3      535.92      549.67     21.05 o 
   8   6   3       18.03       15.90      8.61 o 
   9   6   3      229.18      236.82     16.84 o 
  10   6   3       41.07       59.50     11.77 o 
  11   6   3       18.80        6.32      9.97 o 
  12   6   3      200.18      171.50     24.65 o 
 -10   7   3        0.44       14.23     13.72 o 
  -9   7   3      234.66      226.43     20.76 o 
  -8   7   3       20.21       19.13     10.87 o 
  -7   7   3       60.71       62.13     13.17 o 
  -6   7   3      860.14      907.39     59.89 o 
  -5   7   3      277.03      272.28     23.04 o 
  -4   7   3      883.14      910.62     84.48 o 
  -3   7   3        0.47        1.10     13.46 o 
  -2   7   3       23.63       14.37     10.76 o 
  -1   7   3      119.54      106.79     16.00 o 
   0   7   3       87.92       99.30     13.55 o 
   1   7   3      122.59      132.68     14.45 o 
   2   7   3       33.32       31.23      8.51 o 
   3   7   3        0.20        6.34      7.84 o 
   4   7   3      115.19      102.06     13.32 o 
   5   7   3       82.52       83.94     15.53 o 
   6   7   3      579.04      611.62     26.82 o 
   7   7   3       18.44       14.38     11.17 o 
   8   7   3      375.68      388.86     30.32 o 
   9   7   3      100.88       67.63     14.65 o 
  10   7   3     1022.58      953.99     37.25 o 
  -7   8   3       78.67       86.28     16.40 o 
  -6   8   3      209.08      225.94     21.47 o 
  -5   8   3       30.77       13.54     12.88 o 
  -4   8   3       44.49       41.70     15.22 o 
  -3   8   3      281.31      282.52     61.38 o 
  -2   8   3       10.59       -6.03     21.69 o 
  -1   8   3        0.97      -11.11     11.40 o 
   0   8   3      535.97      551.84     42.24 o 
   1   8   3       15.66       10.79     15.10 o 
   2   8   3      751.87      830.99     29.78 o 
   3   8   3      134.81      137.84     16.05 o 
   4   8   3       25.41       37.31     12.00 o 
   5   8   3       56.21       69.90     24.24 o 
   6   8   3      109.51       83.00     14.81 o 
   7   8   3       73.45       78.31     15.72 o 
 -16   0   4      311.21      260.01     39.11 o 
 -14   0   4      727.41      829.18     54.29 o 
 -12   0   4       59.59       54.44     19.44 o 
 -10   0   4       51.01       85.33     19.14 o 
  -8   0   4     8063.74     7849.15    162.86 o 
  -6   0   4      484.49      446.81     12.93 o 
  -4   0   4     7488.56     7246.27     77.33 o 
  -2   0   4     4434.54     4529.39     53.07 o 
   0   0   4     3800.66     4065.29     53.65 o 
   2   0   4     6849.85     6810.32     88.48 o 
   4   0   4     3668.13     3355.31     52.74 o 
   6   0   4     6839.55     7301.98    104.62 o 
   8   0   4      880.30      870.53     27.92 o 
  10   0   4       24.84       15.47      9.00 o 
  12   0   4      632.07      603.36     29.25 o 
  14   0   4      288.17      247.05     34.16 o 
  16   0   4      549.11      709.59     57.88 o 
 -16   1   4       26.99       -7.04     14.52 o 
 -15   1   4      128.49      140.33     21.94 o 
 -14   1   4      432.70      382.80     27.92 o 
 -13   1   4       25.39       20.50     13.95 o 
 -12   1   4      368.25      384.08     56.12 o 
 -11   1   4       53.24       36.40     11.19 o 
 -10   1   4      948.10      840.97     24.94 o 
  -9   1   4       99.97      141.69     18.51 o 
  -8   1   4     1898.60     1862.89     28.94 o 
  -7   1   4     2373.73     2533.85     33.67 o 
  -6   1   4     2648.48     2679.32     35.76 o 
  -5   1   4     1791.04     1788.48     21.69 o 
  -4   1   4     2712.37     2808.49     30.34 o 
  -3   1   4      269.21      387.09      7.45 o 
  -2   1   4     1508.97     1458.21     19.62 o 
  -1   1   4    17486.65    17409.90    237.88 o 
   0   1   4       41.07       44.86      3.55 o 
   1   1   4    21897.69    21331.19    207.11 o 
   2   1   4    12068.52    11679.09    118.63 o 
   3   1   4     2305.01     2145.95     25.75 o 
   4   1   4      214.53      194.94     12.62 o 
   5   1   4      404.25      358.84     10.35 o 
   6   1   4     1440.22     1472.10     26.11 o 
   7   1   4       40.61       46.32      6.70 o 
   8   1   4     1230.69     1121.91     25.72 o 
   9   1   4     1559.02     1493.44     31.75 o 
  10   1   4      134.81      113.37     20.74 o 
  11   1   4      513.64      479.61     26.07 o 
  12   1   4      469.50      489.13     22.79 o 
  13   1   4       86.20       77.95     17.42 o 
  14   1   4       56.34       49.69     13.23 o 
  15   1   4       75.47       81.91     24.66 o 
  16   1   4      163.29      106.30     24.89 o 
 -16   2   4       31.23       22.92     16.50 o 
 -15   2   4      166.44      129.71     21.22 o 
 -14   2   4       27.35       39.51     15.86 o 
 -13   2   4      136.30      120.30     27.52 o 
 -12   2   4        0.27       -1.48      7.56 o 
 -11   2   4     3170.61     3178.30     55.41 o 
 -10   2   4       33.24       27.43      7.92 o 
  -9   2   4      201.15      177.69     12.62 o 
  -8   2   4      544.84      652.47     18.70 o 
  -7   2   4      579.93      471.77     13.04 o 
  -6   2   4     3663.24     4212.54     43.13 o 
  -5   2   4     3569.65     3804.52     38.59 o 
  -4   2   4     1331.76     1418.20     18.00 o 
  -3   2   4      155.04      200.11      5.91 o 
  -2   2   4       56.25       64.50      3.51 o 
  -1   2   4     2328.98     2250.66     24.91 o 
   0   2   4      161.21      184.48     10.02 o 
   1   2   4     2129.82     2059.89     24.23 o 
   2   2   4      604.47      592.30     20.69 o 
   3   2   4     4150.10     4171.70     60.37 o 
   4   2   4     1813.35     2015.18     27.96 o 
   5   2   4     2461.82     2512.52     33.95 o 
   6   2   4        3.55        5.75      4.19 o 
   7   2   4      184.33      198.43     15.94 o 
   8   2   4      355.72      372.78     31.80 o 
   9   2   4      705.50      763.25     29.71 o 
  10   2   4      908.03      908.97     33.80 o 
  11   2   4      625.86      629.12     30.00 o 
  12   2   4        0.52       12.50     12.05 o 
  13   2   4      138.28      151.98     25.76 o 
  14   2   4       14.95       -2.18     10.31 o 
  15   2   4      163.77      157.39     19.25 o 
 -16   3   4        5.23       -0.23     15.00 o 
 -15   3   4      235.40      279.71     27.07 o 
 -14   3   4      287.34      289.72     21.12 o 
 -13   3   4      873.25      878.92     31.13 o 
 -12   3   4       17.24       12.47     10.02 o 
 -11   3   4        8.77       30.69      9.00 o 
 -10   3   4       20.98       23.84      8.20 o 
  -9   3   4      359.23      355.20     17.24 o 
  -8   3   4      230.32      201.59     13.64 o 
  -7   3   4      606.80      596.26     13.64 o 
  -6   3   4       79.21       74.38      8.91 o 
  -5   3   4    10605.38    11183.06    202.70 o 
  -4   3   4     3078.37     3424.65     42.07 o 
  -3   3   4    10543.10    11035.87    118.26 o 
  -2   3   4     8972.95     9285.24     75.96 o 
  -1   3   4     2474.87     2416.17     39.01 o 
   0   3   4      776.42      846.25     14.23 o 
   1   3   4     1787.60     1852.48     21.47 o 
   2   3   4     3430.44     3488.44     36.11 o 
   3   3   4      371.45      333.33     11.96 o 
   4   3   4      951.85     1031.64     22.21 o 
   5   3   4     3180.72     3029.40     40.45 o 
   6   3   4     1756.18     1830.77     34.56 o 
   7   3   4      651.03      667.56     21.07 o 
   8   3   4      305.74      332.93     16.51 o 
   9   3   4      375.52      350.74     23.33 o 
  10   3   4       55.33       40.04     12.45 o 
  11   3   4        1.02        2.22     10.29 o 
  12   3   4      268.68      288.11     24.80 o 
  13   3   4        2.15      -13.87      9.25 o 
  14   3   4       37.52       22.88     12.10 o 
  15   3   4      220.44      203.25     21.53 o 
 -15   4   4        1.54        2.25     11.62 o 
 -14   4   4      400.89      397.75     29.09 o 
 -13   4   4       84.65      122.17     15.64 o 
 -12   4   4        6.36       11.80      9.48 o 
 -11   4   4      118.31      135.07     14.03 o 
 -10   4   4      101.15      115.24     12.80 o 
  -9   4   4      394.70      431.28     19.54 o 
  -8   4   4     2216.08     2158.52     43.62 o 
  -7   4   4      278.34      236.27     15.89 o 
  -6   4   4      109.43       86.77      8.25 o 
  -5   4   4        0.06       -3.74      3.41 o 
  -4   4   4     2005.31     1857.46     29.82 o 
  -3   4   4       41.49       47.49      4.61 o 
  -2   4   4       15.25       14.75      3.50 o 
  -1   4   4      213.72      281.66      8.64 o 
   0   4   4     3375.69     3451.05     39.97 o 
   1   4   4       31.20       41.77      5.20 o 
   2   4   4        2.52        3.88      3.26 o 
   3   4   4      144.78      141.06      7.79 o 
   4   4   4     2411.40     2439.20     35.90 o 
   5   4   4       78.22      101.67      8.76 o 
   6   4   4      742.59      716.93     20.74 o 
   7   4   4       27.05       20.67      6.66 o 
   8   4   4      147.66      154.21     13.53 o 
   9   4   4      519.43      484.37     42.87 o 
  10   4   4       19.77       31.68     11.78 o 
  11   4   4      869.32      961.54     46.62 o 
  12   4   4       81.38       57.30     13.68 o 
  13   4   4       70.42       89.67     15.58 o 
  14   4   4      190.21      193.52     30.07 o 
 -14   5   4      125.63      201.34     20.36 o 
 -13   5   4       13.64       18.82     11.66 o 
 -12   5   4      638.99      626.67     27.67 o 
 -11   5   4       56.27       41.00     13.71 o 
 -10   5   4      649.22      654.42     49.11 o 
  -9   5   4       30.83       28.24      9.38 o 
  -8   5   4      522.60      533.66     23.89 o 
  -7   5   4      114.25       96.54      9.93 o 
  -6   5   4      133.32      123.25     11.21 o 
  -5   5   4        0.69        3.08      5.97 o 
  -4   5   4        8.41        9.56      4.91 o 
  -3   5   4      706.11      747.22     20.57 o 
  -2   5   4     4959.37     4982.44     49.91 o 
  -1   5   4      138.52      152.39     10.09 o 
   0   5   4      423.52      363.28     11.23 o 
   1   5   4      957.91      995.78     20.29 o 
   2   5   4      698.71      699.27     17.55 o 
   3   5   4      577.85      601.77     15.25 o 
   4   5   4      257.48      246.48     11.09 o 
   5   5   4        6.35        3.57      5.35 o 
   6   5   4      259.39      235.43     13.51 o 
   7   5   4       50.65       41.23      9.44 o 
   8   5   4      192.06      202.01     14.18 o 
   9   5   4      101.07      131.69     13.06 o 
  10   5   4      483.90      448.13     20.89 o 
  11   5   4       97.89       94.30     15.54 o 
  12   5   4     1116.95     1148.88     39.16 o 
  13   5   4        0.24      -14.09     11.74 o 
 -12   6   4      173.80      162.28     23.38 o 
 -11   6   4      652.24      588.35     39.19 o 
 -10   6   4        5.90       -5.82     10.55 o 
  -9   6   4        9.75       18.87     10.12 o 
  -8   6   4       54.79       47.74     11.44 o 
  -7   6   4      345.77      372.28     21.74 o 
  -6   6   4      842.14      816.56     33.20 o 
  -5   6   4      407.37      416.00     44.95 o 
  -4   6   4     1028.85     1071.09     36.25 o 
  -3   6   4       10.07        8.54      9.91 o 
  -2   6   4      690.44      671.28     23.93 o 
  -1   6   4     1226.56     1193.28     32.37 o 
   0   6   4        2.69        2.15      4.73 o 
   1   6   4      897.11      906.34     19.29 o 
   2   6   4        7.68        4.92      5.54 o 
   3   6   4      718.87      780.94     21.80 o 
   4   6   4      223.16      256.23     12.51 o 
   5   6   4      337.91      330.49     28.05 o 
   6   6   4      781.84      793.66     23.94 o 
   7   6   4      119.54      116.61     22.66 o 
   8   6   4      192.37      178.90     14.55 o 
   9   6   4      127.15      115.94     13.60 o 
  10   6   4       12.49        0.30      8.86 o 
  11   6   4      176.38      224.33     25.03 o 
 -10   7   4      101.16       95.19     28.25 o 
  -9   7   4       84.53       76.03     25.58 o 
  -8   7   4       38.26       27.16     11.76 o 
  -7   7   4      439.22      386.64     23.82 o 
  -6   7   4      130.85      128.18     23.90 o 
  -5   7   4      693.91      761.16     34.45 o 
  -4   7   4        0.18       -6.63     10.32 o 
  -3   7   4       93.29      112.97     21.35 o 
  -2   7   4      502.77      528.77     27.92 o 
  -1   7   4       64.73      104.18     16.20 o 
   0   7   4      495.75      520.61     28.15 o 
   1   7   4      101.64      134.83     13.83 o 
   2   7   4      112.69      125.91     11.76 o 
   3   7   4       82.39      101.13     19.36 o 
   4   7   4        0.88        3.27      8.27 o 
   5   7   4      289.70      288.52     29.03 o 
   6   7   4       62.42       60.94     12.86 o 
   7   7   4      124.59      142.02     16.64 o 
   8   7   4        0.82       14.14     11.35 o 
   9   7   4      648.56      606.58     29.79 o 
  -7   8   4      159.19      214.56     21.81 o 
  -6   8   4       11.81       14.92     11.43 o 
  -5   8   4      105.27       93.60     31.72 o 
  -4   8   4      176.23      153.67     20.56 o 
  -3   8   4       80.46       39.66     14.13 o 
  -2   8   4        7.16        5.58     11.94 o 
  -1   8   4      349.60      402.87     27.52 o 
   0   8   4       12.59        5.82     12.18 o 
   1   8   4      733.58      724.64     70.58 o 
   2   8   4        1.23        4.99     12.17 o 
   3   8   4      167.46      178.41     22.46 o 
   4   8   4      133.57      135.59     14.36 o 
   5   8   4      163.25      182.16     18.39 o 
   6   8   4      159.61      167.49     18.87 o 
 -15   0   5      336.50      345.57     38.96 o 
 -13   0   5       81.53       88.83     23.18 o 
 -11   0   5      190.97      178.89     25.39 o 
  -9   0   5     1560.78     1543.91     56.27 o 
  -7   0   5      594.09      537.65     15.74 o 
  -5   0   5      377.36      348.28     12.52 o 
  -3   0   5       14.07        5.67      2.76 o 
  -1   0   5     2460.81     2582.18    111.85 o 
   1   0   5      519.59      545.46     16.47 o 
   3   0   5       35.19       44.61      5.82 o 
   5   0   5     1519.32     1354.83     33.59 o 
   7   0   5     2683.41     2441.44     49.11 o 
   9   0   5      155.52      149.15     14.77 o 
  11   0   5      107.10       93.95     15.09 o 
  13   0   5      101.76       91.22     17.09 o 
  15   0   5      188.78      134.51     29.43 o 
 -16   1   5      134.08      144.24     23.32 o 
 -15   1   5       66.88       41.34     16.04 o 
 -14   1   5      124.52       84.87     17.44 o 
 -13   1   5      290.81      300.92     23.99 o 
 -12   1   5        0.96       -2.95      9.33 o 
 -11   1   5     1561.22     1565.41     35.76 o 
 -10   1   5       27.52       37.17      8.38 o 
  -9   1   5     2090.00     2066.98     32.42 o 
  -8   1   5       36.66       39.44      8.30 o 
  -7   1   5       86.21      127.56      7.78 o 
  -6   1   5     2966.98     3004.15     32.79 o 
  -5   1   5        2.81        1.18      2.23 o 
  -4   1   5     1106.17     1094.20     15.02 o 
  -3   1   5     5151.08     5034.65     43.77 o 
  -2   1   5      108.03       83.44      3.67 o 
  -1   1   5     3549.47     3404.19     40.88 o 
   0   1   5        1.25       -1.07      1.35 o 
   1   1   5    11945.26    11843.02    121.40 o 
   2   1   5      300.72      351.81     12.60 o 
   3   1   5      355.15      387.83     10.28 o 
   4   1   5     2082.10     1994.89     26.33 o 
   5   1   5        0.19        0.50      2.95 o 
   6   1   5      139.01      125.12     14.84 o 
   7   1   5     2643.44     2513.21     35.45 o 
   8   1   5     1865.45     1814.50     32.16 o 
   9   1   5      655.31      615.03     18.02 o 
  10   1   5      254.94      209.68     21.14 o 
  11   1   5      945.45      987.40     38.61 o 
  12   1   5       61.60       65.30     13.33 o 
  13   1   5        8.92        4.13      8.96 o 
  14   1   5      141.07      149.76     17.38 o 
  15   1   5        1.75      -16.17     10.78 o 
 -16   2   5       94.36      112.45     49.07 o 
 -15   2   5        2.58       -5.86     13.05 o 
 -14   2   5      317.01      362.03     41.71 o 
 -13   2   5       14.91        9.87      9.22 o 
 -12   2   5     1027.00     1072.27     31.49 o 
 -11   2   5       70.02       66.30     12.25 o 
 -10   2   5      396.70      397.26     17.95 o 
  -9   2   5       32.79       36.75      6.32 o 
  -8   2   5     1154.91     1150.53     22.07 o 
  -7   2   5      114.69      122.96      7.76 o 
  -6   2   5     1178.63     1187.98     25.65 o 
  -5   2   5      936.62      875.79     13.71 o 
  -4   2   5      291.69      277.23     10.60 o 
  -3   2   5      202.02      179.54      5.84 o 
  -2   2   5     4216.60     3946.57     36.30 o 
  -1   2   5       90.38       98.36      4.00 o 
   0   2   5     2773.32     2743.18     29.66 o 
   1   2   5       38.56       52.16      3.30 o 
   2   2   5      167.06      120.07      4.76 o 
   3   2   5      347.16      322.04      7.86 o 
   4   2   5      623.11      760.80     14.60 o 
   5   2   5      183.23      239.87     14.69 o 
   6   2   5      407.02      469.34     14.21 o 
   7   2   5        5.30       10.02      4.45 o 
   8   2   5     1760.42     1785.23     36.92 o 
   9   2   5      166.00      173.85     13.80 o 
  10   2   5      614.49      634.53     24.21 o 
  11   2   5        6.84       -3.79      7.48 o 
  12   2   5      284.36      283.60     19.57 o 
  13   2   5      102.87       80.48     16.27 o 
  14   2   5      541.01      561.99     44.29 o 
  15   2   5        1.26      -13.80     10.44 o 
 -16   3   5      132.96      152.98     24.77 o 
 -15   3   5       41.89       50.54     17.77 o 
 -14   3   5      346.54      309.90     21.71 o 
 -13   3   5        1.80       -8.21      8.80 o 
 -12   3   5       26.17       28.04      9.84 o 
 -11   3   5       11.00       -2.79      7.77 o 
 -10   3   5      367.42      394.19     24.27 o 
  -9   3   5       28.46       40.79     10.24 o 
  -8   3   5      712.52      726.62     21.91 o 
  -7   3   5      242.62      235.43     10.72 o 
  -6   3   5     1913.31     1746.93     26.69 o 
  -5   3   5        2.89        6.94      3.67 o 
  -4   3   5      853.55      839.84     15.62 o 
  -3   3   5      889.01      920.32     23.75 o 
  -2   3   5     3647.39     3779.54     36.97 o 
  -1   3   5        2.63        2.15      2.33 o 
   0   3   5      247.63      187.49      5.99 o 
   1   3   5      717.07      713.94     11.07 o 
   2   3   5      983.40     1257.90     17.16 o 
   3   3   5     2260.01     2488.26     37.14 o 
   4   3   5     4490.18     4414.99     51.28 o 
   5   3   5      437.81      427.15     13.71 o 
   6   3   5     2077.90     2102.93     35.25 o 
   7   3   5       68.38       66.71      9.25 o 
   8   3   5      502.58      531.98     20.75 o 
   9   3   5       63.54       55.05     16.03 o 
  10   3   5       31.09       57.77     11.09 o 
  11   3   5      419.15      448.73     23.05 o 
  12   3   5      137.46      144.45     16.61 o 
  13   3   5        1.09        6.82     10.84 o 
  14   3   5      272.97      328.27     24.26 o 
 -15   4   5      170.69      175.64     19.32 o 
 -14   4   5       51.57       61.23     14.53 o 
 -13   4   5        7.86        9.55     10.09 o 
 -12   4   5      522.28      510.35     25.63 o 
 -11   4   5        4.26        6.00      8.30 o 
 -10   4   5      114.95      110.40     12.70 o 
  -9   4   5     1128.31     1091.29     29.70 o 
  -8   4   5      843.47      837.97     22.19 o 
  -7   4   5      207.15      210.02     12.47 o 
  -6   4   5       62.40       31.93      6.26 o 
  -5   4   5     2961.88     2895.97     36.97 o 
  -4   4   5      669.44      739.63     13.54 o 
  -3   4   5       44.55       65.64      5.01 o 
  -2   4   5     4053.65     4204.74     41.51 o 
  -1   4   5      699.83      709.73     13.23 o 
   0   4   5       19.14       14.05      3.82 o 
   1   4   5      434.02      443.17     12.14 o 
   2   4   5      137.62      176.99      7.82 o 
   3   4   5     3078.02     3258.74     42.18 o 
   4   4   5      176.66      171.93     10.00 o 
   5   4   5     1053.11     1073.08     23.35 o 
   6   4   5     1691.86     1670.90     36.73 o 
   7   4   5      626.61      640.54     19.50 o 
   8   4   5       82.82       75.37      9.51 o 
   9   4   5       56.45       54.57     11.35 o 
  10   4   5      513.60      538.07     24.73 o 
  11   4   5       32.59       15.52     10.44 o 
  12   4   5      256.92      257.99     21.12 o 
  13   4   5      358.84      334.00     30.06 o 
  14   4   5       54.74       24.24     13.48 o 
 -14   5   5       21.03       25.27     16.47 o 
 -13   5   5      351.03      326.76     43.73 o 
 -12   5   5       10.24        5.27     12.73 o 
 -11   5   5      657.07      671.86     26.46 o 
 -10   5   5       42.39       36.55     10.16 o 
  -9   5   5      505.10      471.12     19.15 o 
  -8   5   5       17.74        7.00      6.93 o 
  -7   5   5       15.34       21.92      7.24 o 
  -6   5   5      162.56      175.68     12.98 o 
  -5   5   5        7.00        4.99      6.17 o 
  -4   5   5        5.03        2.24      5.71 o 
  -3   5   5     1431.91     1372.34     24.77 o 
  -2   5   5      378.30      412.48     11.65 o 
  -1   5   5      439.29      438.16     11.93 o 
   0   5   5     4491.90     4912.64     55.18 o 
   1   5   5     1922.73     1876.71     29.09 o 
   2   5   5       43.46       61.50      7.71 o 
   3   5   5      128.42      124.16      8.21 o 
   4   5   5      196.30      194.55     11.38 o 
   5   5   5        0.08        0.66      5.55 o 
   6   5   5      143.31      119.71     10.71 o 
   7   5   5      304.74      306.05     15.75 o 
   8   5   5        0.45       -1.71      6.66 o 
   9   5   5      463.78      474.31     20.59 o 
  10   5   5        0.74        1.51      8.41 o 
  11   5   5      484.85      505.03     26.85 o 
  12   5   5      132.08      149.96     19.09 o 
  13   5   5       36.39       24.42     14.25 o 
 -12   6   5      457.72      427.68     39.50 o 
 -11   6   5       15.85       22.44     14.65 o 
 -10   6   5       16.35       11.83     12.80 o 
  -9   6   5       99.52      105.54     14.61 o 
  -8   6   5      379.03      364.69     32.72 o 
  -7   6   5      371.44      438.65     37.20 o 
  -6   6   5       66.82       74.11     14.47 o 
  -5   6   5      951.54     1134.52     38.85 o 
  -4   6   5      193.77      199.36     35.50 o 
  -3   6   5      848.85      909.84     33.60 o 
  -2   6   5      440.07      416.43     35.65 o 
  -1   6   5       12.97        9.08     12.09 o 
   0   6   5        8.43        4.85      9.67 o 
   1   6   5       80.25       80.07     10.02 o 
   2   6   5     1426.52     1373.62     32.44 o 
   3   6   5      194.64      196.13     14.44 o 
   4   6   5     1233.08     1247.94     32.88 o 
   5   6   5      191.27      193.48     15.57 o 
   6   6   5      241.94      210.86     16.78 o 
   7   6   5      165.37      187.61     17.14 o 
   8   6   5       11.21        3.23      9.29 o 
   9   6   5        0.55       -4.18      9.83 o 
  10   6   5      192.52      179.11     19.58 o 
  11   6   5        3.32        3.08     11.45 o 
 -10   7   5      116.47       87.11     18.89 o 
  -9   7   5        4.59      -11.86      9.48 o 
  -8   7   5      360.00      369.46     24.54 o 
  -7   7   5        9.15       -2.58      9.98 o 
  -6   7   5      748.06      779.80     78.59 o 
  -5   7   5       50.84       65.77     14.96 o 
  -4   7   5       97.62      132.25     17.82 o 
  -3   7   5       34.57       26.99     12.51 o 
  -2   7   5       95.67       77.16     14.65 o 
  -1   7   5      126.77      102.27     16.04 o 
   0   7   5      607.51      575.99     42.82 o 
   1   7   5       51.22       78.61     15.20 o 
   2   7   5      349.59      328.17     16.34 o 
   3   7   5      123.83      129.48     14.19 o 
   4   7   5      858.92      964.73     42.95 o 
   5   7   5       17.76       32.38     10.80 o 
   6   7   5       55.96       56.65     12.62 o 
   7   7   5      130.97      125.47     16.05 o 
   8   7   5      139.69      163.35     18.30 o 
   9   7   5       84.33      122.06     17.84 o 
  -7   8   5        2.25        4.02     11.63 o 
  -6   8   5       52.63       28.94     15.55 o 
  -5   8   5      113.80      127.17     34.65 o 
  -4   8   5      119.21      105.09     18.99 o 
  -3   8   5        1.55      -16.45     10.96 o 
  -2   8   5      194.53      199.34     22.55 o 
  -1   8   5        5.86        9.22     12.96 o 
   0   8   5      583.06      610.03     47.73 o 
   1   8   5        0.25       -8.48     11.85 o 
   2   8   5      146.73      216.90     23.35 o 
   3   8   5      140.27      162.05     22.34 o 
   4   8   5       55.33       49.02     16.17 o 
   5   8   5      118.42       95.47     15.34 o 
   6   8   5       11.88        8.47     11.79 o 
 -16   0   6      483.64      507.30     48.19 o 
 -14   0   6        0.29        5.87     16.32 o 
 -12   0   6        6.93       10.07     13.50 o 
 -10   0   6     1935.57     1892.05     66.87 o 
  -8   0   6      159.44      109.47      9.00 o 
  -6   0   6     7092.13     6500.87     91.89 o 
  -4   0   6     1710.31     1686.38     25.03 o 
  -2   0   6      741.51      753.10     16.61 o 
   0   0   6      617.56      592.42     22.15 o 
   2   0   6    14524.76    14770.08    199.50 o 
   4   0   6     2098.09     1853.66     53.60 o 
   6   0   6      761.62      686.90     22.97 o 
   8   0   6     1972.31     2180.87     48.33 o 
  10   0   6      155.53      190.52     17.92 o 
  12   0   6        4.13        9.96     11.25 o 
  14   0   6      208.63      173.17     31.57 o 
 -16   1   6        1.63       -3.26     13.95 o 
 -15   1   6      110.93      106.32     19.53 o 
 -14   1   6      178.60      210.89     22.75 o 
 -13   1   6        2.60        1.15     11.12 o 
 -12   1   6      639.96      656.25     30.06 o 
 -11   1   6       63.81       58.28     10.06 o 
 -10   1   6      916.16      958.78     22.13 o 
  -9   1   6     1470.31     1513.00     27.00 o 
  -8   1   6       50.33       59.08      6.04 o 
  -7   1   6     4429.27     4502.99     46.00 o 
  -6   1   6      105.13      104.24      6.03 o 
  -5   1   6     1703.99     1938.62     21.80 o 
  -4   1   6     3546.24     3578.62     32.21 o 
  -3   1   6     9505.29     9595.04     77.54 o 
  -2   1   6      535.29      672.17     12.07 o 
  -1   1   6     3689.00     3819.03     45.96 o 
   0   1   6     2842.81     2508.32     26.80 o 
   1   1   6      583.45      540.10     10.92 o 
   2   1   6     1300.34     1422.20     19.42 o 
   3   1   6     2237.79     2076.50     26.43 o 
   4   1   6     3721.80     4157.20     45.89 o 
   5   1   6      764.00      863.74     17.16 o 
   6   1   6      300.37      231.84     12.78 o 
   7   1   6     3720.60     3725.95     59.53 o 
   8   1   6     2337.20     2373.98     37.80 o 
   9   1   6        0.87        6.35      5.99 o 
  10   1   6     2487.87     2506.82     52.37 o 
  11   1   6      116.43      119.45     13.85 o 
  12   1   6      458.53      440.46     35.05 o 
  13   1   6      228.75      295.12     20.70 o 
  14   1   6        1.27        7.60     11.24 o 
  15   1   6       77.81       76.59     19.14 o 
 -16   2   6        6.36      -10.78     13.82 o 
 -15   2   6      293.43      304.79     27.42 o 
 -14   2   6       15.90        7.59     12.60 o 
 -13   2   6      639.08      683.34     26.69 o 
 -12   2   6        6.24        5.26      8.34 o 
 -11   2   6      158.09      177.34     14.43 o 
 -10   2   6       41.91       44.40      7.64 o 
  -9   2   6     1310.57     1300.54     24.94 o 
  -8   2   6      255.80      232.84     10.65 o 
  -7   2   6      176.69      166.31      8.92 o 
  -6   2   6      212.16      178.63      7.20 o 
  -5   2   6      450.52      668.80     11.90 o 
  -4   2   6       20.20        6.84      2.61 o 
  -3   2   6     1762.39     1640.33     19.50 o 
  -2   2   6      141.19      137.89     13.38 o 
  -1   2   6      190.53      144.10     14.90 o 
   0   2   6     2100.30     2243.37     25.49 o 
   1   2   6     2213.35     2149.24     25.50 o 
   2   2   6      317.03      324.93      9.70 o 
   3   2   6      214.31      218.28      9.79 o 
   4   2   6       78.23      131.81      6.90 o 
   5   2   6     6371.95     6904.28     70.73 o 
   6   2   6      386.27      511.27     14.06 o 
   7   2   6     1713.18     1781.35     39.77 o 
   8   2   6      458.73      437.87     18.73 o 
   9   2   6     1810.90     1874.62     40.15 o 
  10   2   6        5.93        9.62      7.96 o 
  11   2   6      151.08      142.42     15.08 o 
  12   2   6       82.48       99.60     14.22 o 
  13   2   6      336.91      349.48     25.06 o 
  14   2   6       15.31        1.58     16.54 o 
  15   2   6        7.05       31.91     12.83 o 
 -15   3   6      110.17      136.74     17.61 o 
 -14   3   6      127.36      116.78     16.12 o 
 -13   3   6       70.51       67.76     13.18 o 
 -12   3   6       72.90       95.12     13.34 o 
 -11   3   6      182.18      217.53     19.60 o 
 -10   3   6      380.99      346.83     17.99 o 
  -9   3   6      452.38      398.84     19.75 o 
  -8   3   6        9.27       -2.29      4.29 o 
  -7   3   6     2062.64     2107.54     28.96 o 
  -6   3   6      232.82      266.30     10.39 o 
  -5   3   6     2224.80     2321.91     30.62 o 
  -4   3   6     1917.70     1892.25     23.68 o 
  -3   3   6       65.78       27.81      3.75 o 
  -2   3   6      546.67      586.67     11.75 o 
  -1   3   6     1481.43     1506.23     18.75 o 
   0   3   6     1675.95     1544.71     16.87 o 
   1   3   6      554.27      698.22     12.37 o 
   2   3   6     6129.51     7048.40     61.99 o 
   3   3   6     2631.97     2288.00     31.50 o 
   4   3   6       16.25       19.41      4.44 o 
   5   3   6      495.72      439.77     21.90 o 
   6   3   6      193.77      225.41     13.19 o 
   7   3   6      376.69      340.83     16.66 o 
   8   3   6      218.06      192.40     14.33 o 
   9   3   6      107.01      110.93     12.89 o 
  10   3   6       20.26       18.58      8.94 o 
  11   3   6      203.16      225.48     23.78 o 
  12   3   6       40.20       28.38     11.72 o 
  13   3   6      995.03     1024.68     35.92 o 
  14   3   6      142.61      142.95     30.19 o 
 -15   4   6        6.97       10.68     12.25 o 
 -14   4   6       19.18        8.56     11.49 o 
 -13   4   6      161.80      187.49     17.90 o 
 -12   4   6       24.95       15.85      9.59 o 
 -11   4   6      223.97      235.89     18.98 o 
 -10   4   6      546.27      615.24     28.44 o 
  -9   4   6        8.23       16.52      7.78 o 
  -8   4   6       11.59       11.19      6.36 o 
  -7   4   6       85.68       75.09      8.38 o 
  -6   4   6     1358.49     1219.69     39.24 o 
  -5   4   6      381.27      404.50     12.59 o 
  -4   4   6       14.32       14.48      4.51 o 
  -3   4   6      798.15      767.17     13.51 o 
  -2   4   6     1475.28     1643.64     21.31 o 
  -1   4   6     1911.47     2056.28     26.97 o 
   0   4   6      225.70      190.39      8.04 o 
   1   4   6      484.95      566.16     13.82 o 
   2   4   6     1117.73     1165.68     17.92 o 
   3   4   6        3.68       -0.88      4.16 o 
   4   4   6      550.19      543.91     15.77 o 
   5   4   6      632.15      671.94     18.50 o 
   6   4   6     2267.49     2342.09     38.03 o 
   7   4   6      126.08      130.83     10.95 o 
   8   4   6       47.32       51.44     10.32 o 
   9   4   6      248.17      265.42     18.29 o 
  10   4   6        0.40       -6.59      8.39 o 
  11   4   6       14.61       18.52     10.75 o 
  12   4   6      276.02      265.00     22.35 o 
  13   4   6        3.19       -6.59     17.66 o 
 -14   5   6      335.23      311.58     29.65 o 
 -13   5   6        3.61       10.76     14.23 o 
 -12   5   6      853.09      875.25     42.35 o 
 -11   5   6        0.23       -5.17     10.88 o 
 -10   5   6       55.27       69.28     18.68 o 
  -9   5   6        0.15       -2.69      7.66 o 
  -8   5   6       17.51       17.86      9.02 o 
  -7   5   6       40.06       35.93      9.61 o 
  -6   5   6      213.28      245.34     20.01 o 
  -5   5   6      123.87      104.46     15.94 o 
  -4   5   6     2262.02     2278.87     52.93 o 
  -3   5   6       31.46       23.90      8.78 o 
  -2   5   6     2472.49     2484.59     49.25 o 
  -1   5   6      470.18      486.80     15.79 o 
   0   5   6     1217.36     1174.55     26.23 o 
   1   5   6      267.92      274.04     13.60 o 
   2   5   6      226.14      210.40     13.33 o 
   3   5   6      297.07      300.04     16.97 o 
   4   5   6      239.07      226.61     16.68 o 
   5   5   6      168.74      169.92     11.67 o 
   6   5   6      941.89     1002.64     25.09 o 
   7   5   6        3.43       -2.32     13.62 o 
   8   5   6      116.72      128.27     12.58 o 
   9   5   6       10.90       17.20      8.23 o 
  10   5   6      886.02      936.14     33.23 o 
  11   5   6       97.50      100.83     16.26 o 
  12   5   6      142.86      114.19     17.71 o 
 -12   6   6        3.29       -0.30     28.86 o 
 -11   6   6       35.31       34.88     14.75 o 
 -10   6   6       40.76       53.26     15.65 o 
  -9   6   6      224.49      178.89     18.18 o 
  -8   6   6      496.88      484.96     25.43 o 
  -7   6   6       92.42       71.00     10.60 o 
  -6   6   6      484.10      436.49     26.58 o 
  -5   6   6        1.52      -12.28     15.02 o 
  -4   6   6      303.25      264.61     20.96 o 
  -3   6   6      792.50      740.62     31.19 o 
  -2   6   6       66.45       57.41     12.67 o 
  -1   6   6      376.79      386.12     18.23 o 
   0   6   6      278.99      294.56     16.80 o 
   1   6   6      839.51      824.26     24.41 o 
   2   6   6      491.72      477.18     19.30 o 
   3   6   6      669.78      688.76     23.76 o 
   4   6   6      776.56      817.78     26.96 o 
   5   6   6      196.09      175.27     15.57 o 
   6   6   6       57.00       55.80     11.45 o 
   7   6   6       84.65       69.14     12.18 o 
   8   6   6       17.66       -5.60      9.78 o 
   9   6   6      359.06      356.40     23.55 o 
  10   6   6       11.74       -1.56     11.41 o 
  11   6   6       35.13       37.64     21.12 o 
 -10   7   6       47.88       41.95     14.48 o 
  -9   7   6      283.96      236.02     33.17 o 
  -8   7   6        2.80        1.16     10.21 o 
  -7   7   6      364.17      442.31     25.19 o 
  -6   7   6       30.49       38.07     13.99 o 
  -5   7   6      149.52      169.12     20.10 o 
  -4   7   6        4.50       -1.70      9.79 o 
  -3   7   6       47.67       35.39     13.92 o 
  -2   7   6       25.76       42.00     13.15 o 
  -1   7   6      313.54      346.36     24.97 o 
   0   7   6       31.85       33.05     12.67 o 
   1   7   6      275.17      301.97     18.86 o 
   2   7   6      110.48      117.22     17.52 o 
   3   7   6     1347.55     1479.60     48.52 o 
   4   7   6      125.83      101.93     18.70 o 
   5   7   6      160.18      161.94     16.31 o 
   6   7   6       17.36       18.81     13.43 o 
   7   7   6      235.51      306.88     24.90 o 
   8   7   6      309.78      323.90     34.35 o 
   9   7   6        1.23       -5.10     11.78 o 
  -7   8   6        8.50       -1.27     11.84 o 
  -6   8   6      120.48      104.34     71.33 o 
  -5   8   6      149.57      212.56     39.95 o 
  -4   8   6        1.86       -3.84     11.97 o 
  -3   8   6      228.16      284.57     25.93 o 
  -2   8   6        7.32       -5.34     12.26 o 
  -1   8   6      386.91      353.85     27.65 o 
   0   8   6       11.21       -4.25     12.03 o 
   1   8   6      147.51      195.05     23.71 o 
   2   8   6        6.20       21.67     14.35 o 
   3   8   6        1.25      -13.76     18.11 o 
   4   8   6      175.67      164.66     22.64 o 
   5   8   6       15.58        8.98     13.70 o 
 -15   0   7        8.43       -8.54     17.16 o 
 -13   0   7      259.60      314.84     34.54 o 
 -11   0   7      207.01      217.39     26.53 o 
  -9   0   7     2051.91     2061.59     36.73 o 
  -7   0   7     1876.89     1803.55     30.86 o 
  -5   0   7      163.76      194.76      8.78 o 
  -3   0   7     1289.39     1453.32     19.23 o 
  -1   0   7     7432.93     7414.96    151.73 o 
   1   0   7     2996.21     2793.39     43.91 o 
   3   0   7     6436.57     6548.85     91.73 o 
   5   0   7     4984.75     4995.44     78.14 o 
   7   0   7     1636.47     1881.29     43.31 o 
   9   0   7     2375.28     2410.60     54.37 o 
  11   0   7     2117.67     2117.70    120.32 o 
  13   0   7      392.54      443.10     41.55 o 
  15   0   7      351.16      383.69     44.15 o 
 -16   1   7      156.82      169.88     24.57 o 
 -15   1   7      170.50      240.74     25.22 o 
 -14   1   7       44.86       44.34     15.12 o 
 -13   1   7      100.15      108.30     17.03 o 
 -12   1   7      111.71      118.65     14.95 o 
 -11   1   7      629.60      650.71     23.22 o 
 -10   1   7      181.87      185.18     11.83 o 
  -9   1   7      161.99      141.12      8.56 o 
  -8   1   7     1282.48     1297.87     21.41 o 
  -7   1   7       20.49       18.86      4.20 o 
  -6   1   7      142.56      129.33      6.25 o 
  -5   1   7     2825.47     2721.87     27.88 o 
  -4   1   7       21.86       21.00      3.19 o 
  -3   1   7      228.34      176.02      5.84 o 
  -2   1   7     5846.08     6309.78     64.82 o 
  -1   1   7     5040.73     5022.87     48.62 o 
   0   1   7     1106.59     1229.09     16.35 o 
   1   1   7       92.80      123.66      7.09 o 
   2   1   7     6716.48     6759.12     79.55 o 
   3   1   7      839.37      962.63     16.68 o 
   4   1   7     1153.79     1492.35     23.56 o 
   5   1   7      478.92      367.48     11.58 o 
   6   1   7     1374.67     1274.00     23.07 o 
   7   1   7       82.96      110.28      8.63 o 
   8   1   7        3.82       10.00      5.64 o 
   9   1   7     1173.89     1150.76     25.36 o 
  10   1   7      512.51      477.24     20.91 o 
  11   1   7     1103.00     1077.41     38.45 o 
  12   1   7      169.19      147.02     16.68 o 
  13   1   7      166.76      184.28     18.02 o 
  14   1   7      551.72      470.18     26.02 o 
  15   1   7       43.87       56.29     18.42 o 
 -16   2   7      353.80      384.22     31.28 o 
 -15   2   7       39.62       30.64     15.49 o 
 -14   2   7      484.15      522.51     25.38 o 
 -13   2   7        5.33        0.22      8.70 o 
 -12   2   7      325.31      356.01     31.56 o 
 -11   2   7      841.06      808.97     21.77 o 
 -10   2   7      658.10      657.55     36.38 o 
  -9   2   7       82.91       92.09     10.10 o 
  -8   2   7      272.44      282.58     13.92 o 
  -7   2   7      482.63      529.73     12.33 o 
  -6   2   7       17.14       30.17      6.01 o 
  -5   2   7      165.64      142.64      6.99 o 
  -4   2   7     3202.23     2869.95     30.47 o 
  -3   2   7     1138.33     1212.97     16.10 o 
  -2   2   7     4973.72     4818.91     59.08 o 
  -1   2   7       86.91      131.10     16.85 o 
   0   2   7     6782.17     7039.65     80.34 o 
   1   2   7     1459.16     1447.46     28.69 o 
   2   2   7       29.63       22.70      3.61 o 
   3   2   7     1596.94     1723.13     24.36 o 
   4   2   7      309.50      272.47     12.94 o 
   5   2   7      250.95      280.25     10.54 o 
   6   2   7      591.70      627.78     15.76 o 
   7   2   7      201.58      204.10     10.71 o 
   8   2   7     4711.02     4732.88     69.77 o 
   9   2   7       56.69       90.66     11.69 o 
  10   2   7       74.49       59.35     10.70 o 
  11   2   7      822.23      851.81     29.25 o 
  12   2   7      134.27      132.99     15.98 o 
  13   2   7       10.29        4.59     10.41 o 
  14   2   7        4.53        2.34     10.33 o 
 -15   3   7      418.89      374.29     24.53 o 
 -14   3   7      332.10      299.04     21.65 o 
 -13   3   7      190.24      161.34     19.54 o 
 -12   3   7      223.68      242.58     17.60 o 
 -11   3   7      442.05      449.22     21.07 o 
 -10   3   7     1219.37     1180.44     31.05 o 
  -9   3   7       18.18       21.95      7.95 o 
  -8   3   7     1785.14     1706.48     31.86 o 
  -7   3   7      352.17      355.32     12.86 o 
  -6   3   7      717.49      767.65     16.53 o 
  -5   3   7     1769.11     1875.94     24.49 o 
  -4   3   7     1163.58     1283.12     27.10 o 
  -3   3   7       10.56       14.59      4.50 o 
  -2   3   7     1119.98     1141.81     17.18 o 
  -1   3   7     2936.18     2946.14     34.44 o 
   0   3   7     2217.35     2250.53     31.81 o 
   1   3   7        5.28       11.21      3.48 o 
   2   3   7     3455.67     3249.49     33.91 o 
   3   3   7      664.28      665.15     14.24 o 
   4   3   7      811.06      815.25     16.41 o 
   5   3   7      312.22      308.53     14.34 o 
   6   3   7     1740.37     1722.90     39.20 o 
   7   3   7       18.53       12.12      6.94 o 
   8   3   7       30.59       22.75      8.30 o 
   9   3   7      302.64      260.10     21.82 o 
  10   3   7        3.70       -1.69      8.09 o 
  11   3   7       28.09       23.66     10.20 o 
  12   3   7      946.78      957.63     33.92 o 
  13   3   7        1.73        4.07     10.38 o 
  14   3   7      587.59      588.33     30.59 o 
 -15   4   7       59.09       38.04     17.84 o 
 -14   4   7      228.07      235.90     25.93 o 
 -13   4   7        8.00      -16.98     12.21 o 
 -12   4   7       14.24       21.76     16.97 o 
 -11   4   7      193.76      187.33     19.53 o 
 -10   4   7       19.83        2.05      7.62 o 
  -9   4   7       79.61      100.99     10.39 o 
  -8   4   7       19.81       17.65      7.49 o 
  -7   4   7     2128.93     2012.44     34.21 o 
  -6   4   7      624.57      591.41     20.67 o 
  -5   4   7      945.24      976.84     19.28 o 
  -4   4   7      519.10      505.93     18.23 o 
  -3   4   7      247.92      282.52     20.63 o 
  -2   4   7       87.15       78.20      4.78 o 
  -1   4   7       23.02       21.64      3.58 o 
   0   4   7      324.31      388.88     10.33 o 
   1   4   7      946.78      884.03     19.64 o 
   2   4   7       20.29       27.00      5.39 o 
   3   4   7     2053.93     2015.38     30.92 o 
   4   4   7     1316.54     1300.06     25.03 o 
   5   4   7     2413.21     2354.55     39.57 o 
   6   4   7     1052.84     1036.79     29.27 o 
   7   4   7       62.61       64.96     10.19 o 
   8   4   7      301.01      279.98     17.75 o 
   9   4   7      388.35      363.99     20.79 o 
  10   4   7      288.94      287.67     26.10 o 
  11   4   7      524.06      480.31     33.84 o 
  12   4   7        1.10       -0.74     10.89 o 
  13   4   7       14.63       29.42     13.00 o 
 -13   5   7      384.03      325.67     42.89 o 
 -12   5   7      114.91       83.93     17.96 o 
 -11   5   7      385.45      352.39     27.37 o 
 -10   5   7       64.69       49.09     14.28 o 
  -9   5   7       68.11       75.89     12.83 o 
  -8   5   7       18.63       28.90      9.83 o 
  -7   5   7      142.43      135.63     14.21 o 
  -6   5   7       13.90       10.38      9.02 o 
  -5   5   7     1441.60     1391.82     41.18 o 
  -4   5   7      127.33      113.69     14.51 o 
  -3   5   7     1240.33     1287.47     49.75 o 
  -2   5   7       39.85       29.90      7.27 o 
  -1   5   7     1035.20     1059.62     27.15 o 
   0   5   7      313.78      293.29     22.69 o 
   1   5   7       86.58       96.11      9.70 o 
   2   5   7       42.45       32.98     11.49 o 
   3   5   7        7.05        8.39      6.95 o 
   4   5   7      165.25      150.22     13.10 o 
   5   5   7     2757.81     2735.24     51.08 o 
   6   5   7      511.49      502.21     22.33 o 
   7   5   7      478.43      494.80     23.41 o 
   8   5   7        2.70       20.12     13.60 o 
   9   5   7      969.20     1100.78     98.13 o 
  10   5   7      142.62      145.04     22.71 o 
  11   5   7      387.41      412.20     44.95 o 
  12   5   7        1.26       -9.17     15.19 o 
 -12   6   7       24.93       34.01     16.20 o 
 -11   6   7      164.26      218.13     67.75 o 
 -10   6   7       36.81       34.66     12.54 o 
  -9   6   7      273.02      279.06     21.56 o 
  -8   6   7       79.68       72.46     13.16 o 
  -7   6   7      322.98      281.67     18.86 o 
  -6   6   7       29.31       39.29     12.42 o 
  -5   6   7      117.62      121.83     16.71 o 
  -4   6   7      414.43      402.33     25.09 o 
  -3   6   7       50.37       31.71     11.32 o 
  -2   6   7      351.78      328.36     30.96 o 
  -1   6   7      155.11      171.53     14.07 o 
   0   6   7      133.72      122.81     12.76 o 
   1   6   7      425.71      464.66     24.88 o 
   2   6   7      228.95      212.91     14.55 o 
   3   6   7      474.44      463.12     20.48 o 
   4   6   7      272.24      258.39     16.93 o 
   5   6   7      212.18      216.72     17.01 o 
   6   6   7       80.19       78.82     13.02 o 
   7   6   7       34.87       34.74     11.56 o 
   8   6   7      538.68      606.47     28.06 o 
   9   6   7       59.24       53.67     18.52 o 
  10   6   7       56.57       44.33     17.53 o 
 -10   7   7      335.78      317.85     25.39 o 
  -9   7   7        3.30        8.79     11.67 o 
  -8   7   7      524.14      599.39     30.43 o 
  -7   7   7       30.69       28.54     11.48 o 
  -6   7   7       58.84       74.72     22.11 o 
  -5   7   7       36.11       26.91     16.97 o 
  -4   7   7      217.43      217.86     21.89 o 
  -3   7   7       98.21       72.91     30.65 o 
  -2   7   7      172.62      166.97     19.83 o 
  -1   7   7       25.16       25.35     12.74 o 
   0   7   7      328.28      319.44     24.65 o 
   1   7   7       93.24       84.84     12.96 o 
   2   7   7      996.23     1046.64     40.05 o 
   3   7   7      482.22      454.23     29.03 o 
   4   7   7      249.12      225.46     23.38 o 
   5   7   7       16.25        4.54     12.79 o 
   6   7   7      234.51      252.94     20.11 o 
   7   7   7      346.32      350.49     23.65 o 
   8   7   7        4.47       11.42     11.88 o 
  -6   8   7       76.66       73.43     19.12 o 
  -5   8   7       38.06       41.74     15.93 o 
  -4   8   7      321.26      318.11     31.41 o 
  -3   8   7        0.32        4.57     12.51 o 
  -2   8   7      250.33      245.17     25.17 o 
  -1   8   7        3.86        6.60     12.88 o 
   0   8   7       94.71      107.84     19.77 o 
   1   8   7       13.66       24.15     19.22 o 
   2   8   7        0.05        0.92     16.81 o 
   3   8   7      158.15      137.19     21.21 o 
   4   8   7        8.73       12.36     25.12 o 
   5   8   7      126.76      126.08     22.09 o 
 -16   0   8        1.78       -7.02     20.28 o 
 -14   0   8       30.45        9.53     18.38 o 
 -12   0   8      397.07      428.53     35.99 o 
 -10   0   8     2148.67     2260.12     40.71 o 
  -8   0   8     5179.04     5158.35     66.52 o 
  -6   0   8      578.37      586.46     15.61 o 
  -4   0   8     1807.89     2136.73     27.05 o 
  -2   0   8      490.89      397.80     12.68 o 
   0   0   8     7507.30     7330.65    137.20 o 
   2   0   8     6950.71     6822.49     94.28 o 
   4   0   8     1259.36     1166.22     29.06 o 
   6   0   8       46.57       43.38      9.80 o 
   8   0   8      288.91      281.24     18.55 o 
  10   0   8     3744.69     3818.01     90.43 o 
  12   0   8       58.76       75.45     16.02 o 
  14   0   8      938.70     1024.14     62.52 o 
 -16   1   8      348.08      364.22     30.53 o 
 -15   1   8       31.03       16.74     14.63 o 
 -14   1   8      150.15      166.94     20.83 o 
 -13   1   8      609.25      673.85     32.77 o 
 -12   1   8      486.74      534.35     40.46 o 
 -11   1   8        6.67        9.20      6.45 o 
 -10   1   8      176.15      167.57      9.88 o 
  -9   1   8     3844.41     3971.44     45.28 o 
  -8   1   8      481.67      440.40     14.59 o 
  -7   1   8        1.78        1.19      3.74 o 
  -6   1   8     3337.21     3016.13     28.04 o 
  -5   1   8     2202.13     2244.59     24.70 o 
  -4   1   8     1267.02     1187.88     19.07 o 
  -3   1   8        9.08        0.68      2.22 o 
  -2   1   8     6425.58     6351.66     95.24 o 
  -1   1   8        6.32       16.89      3.15 o 
   0   1   8      179.38      243.14      6.76 o 
   1   1   8     2860.64     2729.43     31.39 o 
   2   1   8        5.16       -0.25      3.17 o 
   3   1   8       22.70       34.15      4.51 o 
   4   1   8     3157.60     2975.18     37.20 o 
   5   1   8     2611.79     2840.02     42.14 o 
   6   1   8     1569.17     1498.68     26.85 o 
   7   1   8       73.60       81.30      8.87 o 
   8   1   8     2573.13     2504.22     39.65 o 
   9   1   8      294.94      295.15     14.06 o 
  10   1   8      333.13      347.77     18.95 o 
  11   1   8        2.42        5.88      8.65 o 
  12   1   8        6.31       -0.75      9.14 o 
  13   1   8      586.60      598.15     37.28 o 
  14   1   8        3.07       16.64     11.80 o 
 -16   2   8       21.95        6.20     15.52 o 
 -15   2   8     1397.32     1419.86     55.70 o 
 -14   2   8      130.62      140.34     16.44 o 
 -13   2   8      155.30      149.50     32.61 o 
 -12   2   8      148.34      160.51     15.09 o 
 -11   2   8      159.87      209.98     17.54 o 
 -10   2   8       10.18       11.93      7.78 o 
  -9   2   8       76.35       76.58      8.17 o 
  -8   2   8       30.96       54.19      6.34 o 
  -7   2   8     1675.09     1544.43     21.81 o 
  -6   2   8        7.75       12.90      3.88 o 
  -5   2   8     7431.34     7345.97     65.60 o 
  -4   2   8     1435.33     1652.74     21.14 o 
  -3   2   8     4383.75     4391.19     41.41 o 
  -2   2   8     1668.49     1729.56     29.23 o 
  -1   2   8     1657.75     1677.94     36.64 o 
   0   2   8     1846.14     1921.89     30.96 o 
   1   2   8      620.03      585.05     11.44 o 
   2   2   8       40.66       65.21      4.92 o 
   3   2   8     3817.13     3902.93     61.01 o 
   4   2   8      741.67      741.61     16.01 o 
   5   2   8     2004.01     1989.91     29.63 o 
   6   2   8       20.04       24.46      5.43 o 
   7   2   8     6833.74     6582.65     86.15 o 
   8   2   8      521.15      538.76     21.05 o 
   9   2   8       55.84       54.73     10.40 o 
  10   2   8      131.49      116.84     16.78 o 
  11   2   8      622.88      604.09     25.82 o 
  12   2   8      473.74      484.96     36.97 o 
  13   2   8      169.02      156.85     17.58 o 
  14   2   8       12.32       17.27     12.56 o 
 -15   3   8       26.68       14.77     12.52 o 
 -14   3   8        0.69       -5.68      9.98 o 
 -13   3   8       27.94       34.84     16.86 o 
 -12   3   8      489.60      442.54     22.13 o 
 -11   3   8      212.90      231.77     16.38 o 
 -10   3   8       34.71       45.75     11.34 o 
  -9   3   8      521.62      512.53     24.25 o 
  -8   3   8       80.95       77.43      7.39 o 
  -7   3   8      510.60      540.53     14.03 o 
  -6   3   8      780.90      756.89     15.33 o 
  -5   3   8       28.92       16.91      4.01 o 
  -4   3   8        5.25       12.14      3.56 o 
  -3   3   8     3131.92     3004.69     32.14 o 
  -2   3   8     1513.86     1558.08     28.89 o 
  -1   3   8      806.53      790.42     19.48 o 
   0   3   8      336.11      350.23      8.83 o 
   1   3   8     6170.24     5958.96     60.60 o 
   2   3   8      354.26      369.72     11.87 o 
   3   3   8     1672.12     1699.24     25.31 o 
   4   3   8      227.99      199.65     13.33 o 
   5   3   8      707.44      664.99     20.40 o 
   6   3   8       45.96       50.04      8.30 o 
   7   3   8      356.73      348.87     17.22 o 
   8   3   8     1132.41     1094.77     30.25 o 
   9   3   8        3.97       -0.91     14.81 o 
  10   3   8       63.55       47.58     10.68 o 
  11   3   8     1047.69     1069.91     45.67 o 
  12   3   8        1.60       12.40     10.30 o 
  13   3   8      643.58      633.16     30.07 o 
  14   3   8        0.09       -5.67     12.01 o 
 -14   4   8        0.97        1.53     13.69 o 
 -13   4   8      756.01      699.36     57.15 o 
 -12   4   8      920.00      938.70     40.27 o 
 -11   4   8       83.29       98.04     23.10 o 
 -10   4   8      462.20      461.96     27.76 o 
  -9   4   8      553.18      443.03     26.28 o 
  -8   4   8      863.31      910.16     29.13 o 
  -7   4   8      762.29      730.32     25.06 o 
  -6   4   8      951.35     1026.10     25.54 o 
  -5   4   8      905.92      854.87     22.52 o 
  -4   4   8       46.75       39.78      7.38 o 
  -3   4   8      958.30      961.34     20.69 o 
  -2   4   8      393.61      389.04     15.27 o 
  -1   4   8       33.02       26.09      4.67 o 
   0   4   8     4365.38     4402.90     50.21 o 
   1   4   8       22.70       29.35      5.00 o 
   2   4   8      757.46      767.27     21.23 o 
   3   4   8      147.59      161.10      9.19 o 
   4   4   8     2350.78     2296.98     35.09 o 
   5   4   8     1277.30     1308.51     30.68 o 
   6   4   8        0.38        1.87      6.87 o 
   7   4   8      429.05      443.87     20.37 o 
   8   4   8       47.96       52.69     10.65 o 
   9   4   8      487.93      538.40     24.37 o 
  10   4   8      630.87      638.52     33.21 o 
  11   4   8        4.94        2.73     10.37 o 
  12   4   8       35.19       53.18     14.00 o 
  13   4   8      170.77      154.83     22.01 o 
 -13   5   8       68.21       66.08     22.04 o 
 -12   5   8      298.29      271.65     26.90 o 
 -11   5   8      318.07      244.00     31.49 o 
 -10   5   8        2.83        0.43      8.95 o 
  -9   5   8     1077.11      885.75     31.37 o 
  -8   5   8       70.06       81.38     12.48 o 
  -7   5   8       25.67       20.71     11.04 o 
  -6   5   8     1744.08     1737.99     47.69 o 
  -5   5   8       44.07       31.00     13.50 o 
  -4   5   8     1035.71     1065.50     27.22 o 
  -3   5   8       27.80       28.14      7.92 o 
  -2   5   8     2151.97     2121.82     40.38 o 
  -1   5   8      430.46      468.56     22.56 o 
   0   5   8       38.29       30.24     10.15 o 
   1   5   8      228.19      222.81     12.83 o 
   2   5   8        0.68        5.21      5.88 o 
   3   5   8        2.03       -2.40      5.71 o 
   4   5   8     1847.76     1876.71     40.09 o 
   5   5   8      629.49      636.74     56.28 o 
   6   5   8      779.95      823.66     28.32 o 
   7   5   8       35.89       27.93     16.39 o 
   8   5   8      809.86      957.14     41.63 o 
   9   5   8      112.27       95.83     19.42 o 
  10   5   8      313.66      336.17     29.77 o 
  11   5   8       54.22       42.42     20.24 o 
  12   5   8        0.24       13.24     15.13 o 
 -12   6   8       65.28       54.57     17.44 o 
 -11   6   8        9.51      -11.59     11.80 o 
 -10   6   8      274.52      269.39     22.30 o 
  -9   6   8       16.55        1.95      9.99 o 
  -8   6   8      195.88      217.71     19.38 o 
  -7   6   8       94.82       60.05     15.15 o 
  -6   6   8       12.11        1.57     10.09 o 
  -5   6   8      254.78      274.62     28.71 o 
  -4   6   8       61.10       33.92     12.02 o 
  -3   6   8      820.23      799.90     33.46 o 
  -2   6   8      419.57      407.87     19.11 o 
  -1   6   8       73.23       64.29     10.89 o 
   0   6   8      376.94      425.62     24.79 o 
   1   6   8      304.83      320.28     22.38 o 
   2   6   8      563.30      517.01     27.29 o 
   3   6   8       16.87       33.46      9.09 o 
   4   6   8      345.69      301.97     22.48 o 
   5   6   8       47.99       49.07     11.17 o 
   6   6   8       46.44       42.72     14.25 o 
   7   6   8      133.07      149.14     16.65 o 
   8   6   8       25.01       30.68     15.69 o 
   9   6   8       15.73        1.18     13.90 o 
  10   6   8      169.15      180.03     25.56 o 
  -9   7   8      502.73      503.63     29.57 o 
  -8   7   8       31.36       18.61     29.60 o 
  -7   7   8      270.43      282.58     25.95 o 
  -6   7   8        1.64        6.02     11.94 o 
  -5   7   8       80.51       97.09     17.71 o 
  -4   7   8      232.71      226.41     23.14 o 
  -3   7   8      515.24      430.35     28.29 o 
  -2   7   8        6.64        5.95     12.47 o 
  -1   7   8      416.44      445.90     28.70 o 
   0   7   8        1.24       13.21     15.25 o 
   1   7   8     1226.71     1275.31     38.97 o 
   2   7   8      771.06      727.23     34.33 o 
   3   7   8      820.62      796.56     37.25 o 
   4   7   8       86.09       94.65     18.23 o 
   5   7   8      215.77      223.13     24.64 o 
   6   7   8      407.75      401.16     24.07 o 
   7   7   8       14.75       23.89     12.50 o 
   8   7   8        0.24       -4.21     11.58 o 
  -6   8   8       34.43       11.31     19.79 o 
  -5   8   8      119.01      124.07     20.80 o 
  -4   8   8       11.13        1.76     11.76 o 
  -3   8   8       47.66       30.93     14.31 o 
  -2   8   8       50.44       29.84     15.51 o 
  -1   8   8       56.61       55.89     17.47 o 
   0   8   8      152.53      133.33     20.94 o 
   1   8   8       14.20       17.07     19.14 o 
   2   8   8       78.25       92.74     22.38 o 
   3   8   8       74.67       53.53     20.74 o 
   4   8   8      124.74      145.84     23.16 o 
 -15   0   9        4.24       14.79     20.66 o 
 -13   0   9     1220.13     1158.10     59.70 o 
 -11   0   9      695.14      597.73     27.55 o 
  -9   0   9     3853.30     3900.15     56.27 o 
  -7   0   9      449.41      439.39     23.39 o 
  -5   0   9     1075.82     1205.38     29.65 o 
  -3   0   9    18921.35    19085.43    234.43 o 
  -1   0   9    25460.89    26527.25    921.09 o 
   1   0   9     6819.11     7003.56     96.36 o 
   3   0   9     8880.43     8784.33    120.57 o 
   5   0   9      939.03      931.76     27.50 o 
   7   0   9       18.42       24.24      8.67 o 
   9   0   9     4948.18     4848.57     88.22 o 
  11   0   9       14.45        8.76     17.92 o 
  13   0   9     2411.50     2496.37     94.70 o 
 -16   1   9       31.83       12.48     16.15 o 
 -15   1   9      589.44      631.82     35.21 o 
 -14   1   9      857.49      884.43     58.14 o 
 -13   1   9      252.71      289.82     18.75 o 
 -12   1   9        8.78        1.21      6.80 o 
 -11   1   9      367.90      390.39     15.75 o 
 -10   1   9     1675.42     1653.07     41.63 o 
  -9   1   9       78.59       76.91      7.47 o 
  -8   1   9       12.13       17.69      4.84 o 
  -7   1   9     2792.33     2778.49     43.98 o 
  -6   1   9      451.73      562.72     16.90 o 
  -5   1   9      441.63      414.03     10.05 o 
  -4   1   9     1604.17     1544.34     20.25 o 
  -3   1   9     2879.06     2834.03     33.10 o 
  -2   1   9      782.49      765.62     11.38 o 
  -1   1   9      328.37      408.20      9.01 o 
   0   1   9     5889.14     5817.13     57.27 o 
   1   1   9       34.24       27.24      3.73 o 
   2   1   9     6508.28     7032.93     69.65 o 
   3   1   9     5255.76     5157.12     55.43 o 
   4   1   9     1017.36      899.30     18.24 o 
   5   1   9     1660.25     1772.41     28.18 o 
   6   1   9       52.03       78.42      7.74 o 
   7   1   9     2793.52     2860.94     41.06 o 
   8   1   9       59.17       65.69      8.55 o 
   9   1   9      206.01      210.18     15.09 o 
  10   1   9     1390.13     1337.89     35.01 o 
  11   1   9       32.07       38.54     10.29 o 
  12   1   9      140.12      130.37     15.73 o 
  13   1   9       15.13       16.68     11.39 o 
  14   1   9      124.67      155.80     18.63 o 
 -16   2   9      392.93      388.65     31.20 o 
 -15   2   9       11.54        2.85     11.66 o 
 -14   2   9        3.34       13.28     10.91 o 
 -13   2   9       16.57       16.70      9.86 o 
 -12   2   9      621.71      597.24     20.17 o 
 -11   2   9      442.09      434.23     20.05 o 
 -10   2   9       10.66       -0.37      5.95 o 
  -9   2   9       47.30       70.86      9.28 o 
  -8   2   9     3010.57     3006.38     34.69 o 
  -7   2   9      198.15      168.84     11.54 o 
  -6   2   9     4612.10     4411.49     42.38 o 
  -5   2   9     1491.99     1593.33     21.92 o 
  -4   2   9    10986.21    11271.91     93.54 o 
  -3   2   9      385.39      499.52     13.50 o 
  -2   2   9     3473.08     3624.35     58.44 o 
  -1   2   9      142.28      157.73      9.22 o 
   0   2   9      211.80      190.36      9.93 o 
   1   2   9      367.67      334.28     14.77 o 
   2   2   9     4368.96     4576.61     59.90 o 
   3   2   9      483.76      476.09     12.52 o 
   4   2   9     1675.38     1662.87     26.03 o 
   5   2   9       81.40      102.99     10.49 o 
   6   2   9     4912.02     5002.79     58.82 o 
   7   2   9       93.73      102.32     10.89 o 
   8   2   9      481.93      517.03     20.89 o 
   9   2   9       64.63       52.47     10.20 o 
  10   2   9     1111.96     1052.29     34.95 o 
  11   2   9      882.41      800.94     38.39 o 
  12   2   9      227.26      250.74     19.57 o 
  13   2   9        1.43        7.40     10.66 o 
  14   2   9        1.38       -3.30     10.69 o 
 -15   3   9       69.11       23.61     14.97 o 
 -14   3   9      199.21      194.77     23.56 o 
 -13   3   9       53.21       53.22     18.07 o 
 -12   3   9     1418.88     1426.03     96.11 o 
 -11   3   9      102.00      100.98     12.89 o 
 -10   3   9     1157.62     1189.04     31.45 o 
  -9   3   9       15.94       18.90      6.19 o 
  -8   3   9      287.91      322.23     15.75 o 
  -7   3   9     3013.84     3027.47     34.58 o 
  -6   3   9       15.78       18.28      4.64 o 
  -5   3   9       59.45       57.03      6.81 o 
  -4   3   9     1388.56     1427.08     25.24 o 
  -3   3   9      385.17      343.98     12.13 o 
  -2   3   9      620.65      577.45     17.34 o 
  -1   3   9      768.57      775.80     26.07 o 
   0   3   9     7551.05     7214.25     86.93 o 
   1   3   9      310.74      273.09     10.62 o 
   2   3   9      821.10      754.86     20.64 o 
   3   3   9      526.53      538.27     13.59 o 
   4   3   9     2108.75     2127.95     49.06 o 
   5   3   9        1.63       -2.45      5.33 o 
   6   3   9      481.03      445.21     19.13 o 
   7   3   9     2114.40     2127.97     42.46 o 
   8   3   9      514.85      498.15     21.61 o 
   9   3   9       41.63       24.60      9.54 o 
  10   3   9      829.67      767.80     27.98 o 
  11   3   9       30.83       36.52     11.35 o 
  12   3   9      925.29      954.94     33.98 o 
  13   3   9        0.39       17.08     11.80 o 
 -14   4   9      142.46      100.18     19.87 o 
 -13   4   9      441.13      453.88     37.36 o 
 -12   4   9       42.33       53.74     16.51 o 
 -11   4   9      293.38      312.76     31.95 o 
 -10   4   9        8.22        3.06     10.97 o 
  -9   4   9      299.09      322.61     20.05 o 
  -8   4   9      153.03      143.13     14.74 o 
  -7   4   9     1580.10     1617.91    111.43 o 
  -6   4   9     2731.17     2733.70     61.18 o 
  -5   4   9       80.32       69.94      8.02 o 
  -4   4   9     1021.24     1010.01     26.90 o 
  -3   4   9      943.36      856.48     20.04 o 
  -2   4   9        2.29        3.42      5.19 o 
  -1   4   9     2970.67     2908.23     46.21 o 
   0   4   9        4.65        0.78      3.93 o 
   1   4   9     1013.45     1001.69     32.91 o 
   2   4   9     1001.22     1037.59     33.96 o 
   3   4   9     1725.74     1816.32    153.98 o 
   4   4   9      920.58      966.88     69.92 o 
   5   4   9       87.65       95.99     14.60 o 
   6   4   9      893.15      880.96     35.91 o 
   7   4   9        0.48        6.72     10.04 o 
   8   4   9      443.61      430.10     28.20 o 
   9   4   9      390.14      445.94     30.06 o 
  10   4   9       28.33       37.39     14.50 o 
  11   4   9       45.66       31.03     16.01 o 
  12   4   9       42.07       16.18     16.18 o 
 -13   5   9      329.18      316.89     46.63 o 
 -12   5   9        0.04       -1.29     13.80 o 
 -11   5   9      157.42      164.33     22.35 o 
 -10   5   9      386.57      384.25     23.74 o 
  -9   5   9      444.86      408.62     23.81 o 
  -8   5   9       21.82       10.60     10.33 o 
  -7   5   9     1153.98     1142.40     56.38 o 
  -6   5   9      265.95      205.37     19.38 o 
  -5   5   9     1514.72     1433.98     42.66 o 
  -4   5   9       42.25       29.26      7.88 o 
  -3   5   9     2525.53     2577.44     46.55 o 
  -2   5   9      158.80      163.55     13.02 o 
  -1   5   9      107.97      126.14     20.55 o 
   0   5   9      244.45      255.47     19.08 o 
   1   5   9       13.94        5.27      8.02 o 
   2   5   9       55.60       65.55     15.67 o 
   3   5   9     1632.75     1583.99     35.34 o 
   4   5   9      777.88      783.78     25.87 o 
   5   5   9     2759.90     2626.24     65.86 o 
   6   5   9        2.50        4.96     15.75 o 
   7   5   9     1069.73     1049.46     51.12 o 
   8   5   9      157.96      120.11     33.51 o 
   9   5   9      486.11      517.04     48.04 o 
  10   5   9       52.94       21.40     14.87 o 
  11   5   9       18.74       21.81     16.42 o 
 -11   6   9      331.06      320.44     32.40 o 
 -10   6   9       69.73       43.61     13.25 o 
  -9   6   9      469.03      447.24     26.19 o 
  -8   6   9      115.26      101.32     15.00 o 
  -7   6   9        1.83      -17.96     20.24 o 
  -6   6   9      410.54      368.37     34.24 o 
  -5   6   9       45.49       41.49     13.21 o 
  -4   6   9      502.59      559.31     29.29 o 
  -3   6   9      419.45      419.96     26.09 o 
  -2   6   9       88.67       85.98     11.41 o 
  -1   6   9      683.54      679.48     24.68 o 
   0   6   9      177.68      163.96     50.25 o 
   1   6   9      386.32      377.08     36.79 o 
   2   6   9      490.62      477.06     56.54 o 
   3   6   9      256.15      288.28     23.62 o 
   4   6   9      130.80      142.41     19.69 o 
   5   6   9        2.24      -14.95     15.60 o 
   6   6   9      420.98      520.82     70.15 o 
   7   6   9       60.18       79.62     18.24 o 
   8   6   9       19.96       17.50     14.26 o 
   9   6   9      325.45      353.25     46.59 o 
  -9   7   9        0.14       -1.24     15.35 o 
  -8   7   9      257.01      199.92     21.18 o 
  -7   7   9        7.07        4.05     12.57 o 
  -6   7   9      173.66      103.01     17.90 o 
  -5   7   9       12.68        6.57     12.61 o 
  -4   7   9      172.79      184.65     21.75 o 
  -3   7   9       25.40        0.93     12.09 o 
  -2   7   9      359.60      311.21     25.34 o 
  -1   7   9       78.41       57.99     15.34 o 
   0   7   9      986.62     1095.49     42.39 o 
   1   7   9      484.85      500.77     67.21 o 
   2   7   9      566.73      609.45     32.24 o 
   3   7   9       60.99       25.02     13.31 o 
   4   7   9      132.25      107.20     19.76 o 
   5   7   9       62.95       48.30     15.94 o 
   6   7   9       10.57      -17.70     11.80 o 
   7   7   9        1.83        0.79     14.71 o 
  -5   8   9       58.12       58.59     17.44 o 
  -4   8   9       64.15       89.99     18.46 o 
  -3   8   9        0.97      -12.63     11.52 o 
  -2   8   9       17.64       12.96     15.59 o 
  -1   8   9       99.60       87.24     19.28 o 
   0   8   9       10.41       14.52     28.33 o 
   1   8   9       16.09        4.06     13.06 o 
   2   8   9       74.99       68.24     17.67 o 
   3   8   9      114.51       99.61     22.15 o 
 -16   0  10      562.02      542.60     49.18 o 
 -14   0  10     1792.05     1840.73     78.53 o 
 -12   0  10       11.28      -12.14      8.54 o 
 -10   0  10     4064.21     4272.12     62.15 o 
  -8   0  10      419.63      480.25     20.39 o 
  -6   0  10     2707.01     2730.22     40.09 o 
  -4   0  10     1703.17     1625.27     23.38 o 
  -2   0  10    61045.48    60335.29   1327.67 o 
   0   0  10    19688.60    20980.67    257.35 o 
   2   0  10     6722.12     6830.42     97.29 o 
   4   0  10     3320.18     3332.06     59.42 o 
   6   0  10       61.49       77.51     11.29 o 
   8   0  10     4587.51     4566.66     82.91 o 
  10   0  10     1547.20     1565.00     69.46 o 
  12   0  10     1741.96     1624.80     72.43 o 
  14   0  10      134.56      138.70     30.73 o 
 -16   1  10      474.46      423.23     31.61 o 
 -15   1  10      116.80       95.29     19.32 o 
 -14   1  10      413.93      372.58     27.52 o 
 -13   1  10      575.94      583.88     21.11 o 
 -12   1  10       39.21       28.35      8.22 o 
 -11   1  10      980.16      992.79     29.59 o 
 -10   1  10      609.86      603.53     16.70 o 
  -9   1  10       13.67       11.20      5.61 o 
  -8   1  10     5889.50     5764.65     58.18 o 
  -7   1  10        2.44        9.50      4.19 o 
  -6   1  10        9.25       13.10      3.75 o 
  -5   1  10     4170.81     4197.78     36.33 o 
  -4   1  10       67.07       22.73      3.87 o 
  -3   1  10     1722.63     1858.12     38.21 o 
  -2   1  10      549.98      602.27     11.92 o 
  -1   1  10     2889.69     2755.34     51.99 o 
   0   1  10      327.96      361.83      9.45 o 
   1   1  10     2932.69     3171.17     36.89 o 
   2   1  10      685.74      549.82     15.96 o 
   3   1  10      605.04      611.35     14.62 o 
   4   1  10     3627.61     3729.05     45.49 o 
   5   1  10       47.29       39.79      6.03 o 
   6   1  10     2202.26     2113.39     33.42 o 
   7   1  10     1253.18     1270.71     26.08 o 
   8   1  10      473.25      448.15     17.98 o 
   9   1  10     1443.82     1438.07     30.21 o 
  10   1  10        3.87        0.21      7.76 o 
  11   1  10      112.99      101.63     15.61 o 
  12   1  10      115.16      110.46     15.34 o 
  13   1  10      364.60      279.71     21.57 o 
  14   1  10      169.78      188.42     23.93 o 
 -15   2  10      130.44      147.94     17.56 o 
 -14   2  10       13.49       -1.36     10.09 o 
 -13   2  10        0.48       11.74     10.17 o 
 -12   2  10      359.75      426.17     17.72 o 
 -11   2  10      803.96      831.17     22.70 o 
 -10   2  10       45.03       50.50      7.57 o 
  -9   2  10      415.40      467.37     14.55 o 
  -8   2  10      940.14      985.04     18.33 o 
  -7   2  10     2864.49     2901.89     33.21 o 
  -6   2  10      506.56      553.26     13.29 o 
  -5   2  10     8607.70     8670.26     76.38 o 
  -4   2  10     5086.74     5478.79     51.54 o 
  -3   2  10      712.41      819.97     20.41 o 
  -2   2  10     2246.28     2099.67     39.00 o 
  -1   2  10      168.54      150.83     10.80 o 
   0   2  10     4051.66     4237.79     56.80 o 
   1   2  10    10433.90    10742.53    100.10 o 
   2   2  10     1272.36     1337.64     21.34 o 
   3   2  10      933.03      870.40     17.64 o 
   4   2  10      218.04      256.98     10.66 o 
   5   2  10     5495.89     5595.65     63.13 o 
   6   2  10      718.39      738.36     18.95 o 
   7   2  10     1229.88     1300.57     31.35 o 
   8   2  10       39.92       40.79      9.20 o 
   9   2  10      614.83      606.76     33.54 o 
  10   2  10      265.26      252.25     18.04 o 
  11   2  10      106.46      124.74     19.39 o 
  12   2  10      199.10      167.75     19.84 o 
  13   2  10        3.81        7.14     11.24 o 
 -15   3  10      106.18      118.97     21.75 o 
 -14   3  10        4.35        2.68     13.70 o 
 -13   3  10      764.63      823.95     38.05 o 
 -12   3  10        5.63       -3.22     12.00 o 
 -11   3  10     3806.99     3849.28     80.61 o 
 -10   3  10       74.94       77.76     16.24 o 
  -9   3  10      140.44      128.05     10.90 o 
  -8   3  10     2316.22     2426.91     35.67 o 
  -7   3  10       12.43        8.85      5.19 o 
  -6   3  10      205.70      192.57     10.93 o 
  -5   3  10     4026.55     3854.57     49.03 o 
  -4   3  10     2928.36     3048.05     41.41 o 
  -3   3  10     2328.47     2242.43     33.54 o 
  -2   3  10       26.61       31.19      6.49 o 
  -1   3  10     8709.00     8819.30    103.45 o 
   0   3  10       10.47       14.35      5.56 o 
   1   3  10     2151.75     2045.44     36.19 o 
   2   3  10      579.35      505.89     24.04 o 
   3   3  10     1841.69     1922.83     35.41 o 
   4   3  10     1829.93     1895.73     35.04 o 
   5   3  10       45.65       30.19      9.00 o 
   6   3  10      730.22      716.94     23.14 o 
   7   3  10     1416.06     1361.68     37.61 o 
   8   3  10      182.54      176.83     19.72 o 
   9   3  10     1051.55     1071.71     32.17 o 
  10   3  10       17.71        9.53      9.37 o 
  11   3  10     1024.70      966.04     41.12 o 
  12   3  10       42.83       44.05     13.31 o 
  13   3  10       37.95       38.15     13.42 o 
 -14   4  10      652.25      613.06     37.15 o 
 -13   4  10       28.42       20.83     14.99 o 
 -12   4  10      352.45      352.09     27.61 o 
 -11   4  10      191.73      172.29     21.30 o 
 -10   4  10      198.49      190.76     17.47 o 
  -9   4  10      263.46      272.45     25.16 o 
  -8   4  10      340.99      346.83     19.92 o 
  -7   4  10      122.22      122.05     11.80 o 
  -6   4  10      158.28      156.32     16.68 o 
  -5   4  10      548.01      521.56     16.78 o 
  -4   4  10      886.81      931.26     21.87 o 
  -3   4  10      223.80      232.97     11.84 o 
  -2   4  10     3091.50     3019.86     48.44 o 
  -1   4  10      411.43      393.66     23.32 o 
   0   4  10     1057.43     1144.96     32.89 o 
   1   4  10      137.43      134.70     10.86 o 
   2   4  10     1722.01     1665.64     89.36 o 
   3   4  10     1582.47     1652.37     45.92 o 
   4   4  10       81.19      109.81     15.28 o 
   5   4  10     1043.75     1048.58     38.48 o 
   6   4  10        9.26        8.20      9.85 o 
   7   4  10      116.27      114.58     47.77 o 
   8   4  10      369.78      395.99     28.26 o 
   9   4  10      136.15      126.86     20.20 o 
  10   4  10      165.04      221.73     25.23 o 
  11   4  10        5.58        4.94     13.88 o 
  12   4  10      556.53      548.61     37.96 o 
 -13   5  10       64.99       64.93     19.29 o 
 -12   5  10        7.25       23.66     14.94 o 
 -11   5  10      106.18      133.57     24.25 o 
 -10   5  10      571.89      561.39     28.12 o 
  -9   5  10      273.05      198.16     19.00 o 
  -8   5  10     2305.62     2322.65     51.83 o 
  -7   5  10      135.52      148.84     18.27 o 
  -6   5  10     1283.19     1387.49     43.86 o 
  -5   5  10       47.35       38.62     11.52 o 
  -4   5  10      902.01      880.77     26.05 o 
  -3   5  10      336.23      343.81     17.41 o 
  -2   5  10       26.76       24.70      6.90 o 
  -1   5  10      255.70      260.98     14.82 o 
   0   5  10       87.96       77.33     13.36 o 
   1   5  10        0.50       -0.74      8.69 o 
   2   5  10     2829.48     2886.60     82.19 o 
   3   5  10      245.67      222.26     20.89 o 
   4   5  10     2061.37     2050.73     56.55 o 
   5   5  10       77.09       81.27     18.64 o 
   6   5  10     1518.65     1459.93     80.52 o 
   7   5  10        1.84        8.81     12.48 o 
   8   5  10      410.74      432.89     31.76 o 
   9   5  10       17.42       12.29     14.38 o 
  10   5  10        3.25        4.63     14.94 o 
  11   5  10       14.90       35.90     17.94 o 
 -11   6  10      306.51      305.74     24.50 o 
 -10   6  10      136.81      140.58     18.32 o 
  -9   6  10      156.56      156.81     19.67 o 
  -8   6  10        0.52       -2.67      9.32 o 
  -7   6  10      213.20      213.90     22.58 o 
  -6   6  10        2.60       18.36     12.40 o 
  -5   6  10     1421.62     1407.13     46.19 o 
  -4   6  10      338.80      340.64     45.07 o 
  -3   6  10       28.82       12.91     11.16 o 
  -2   6  10      877.12      857.68     31.85 o 
  -1   6  10        4.19        5.00      7.96 o 
   0   6  10      638.56      658.41     57.53 o 
   1   6  10      453.60      468.82     41.75 o 
   2   6  10      242.68      242.53     21.89 o 
   3   6  10      255.17      251.41     23.40 o 
   4   6  10        1.29       -8.62      9.60 o 
   5   6  10      767.66      797.07     38.38 o 
   6   6  10       70.50       95.52     18.85 o 
   7   6  10        0.98       -2.05     12.37 o 
   8   6  10      299.56      283.96     29.26 o 
   9   6  10       97.52       72.28     19.46 o 
  -9   7  10       91.12       87.49     23.57 o 
  -8   7  10        0.86       -4.24     12.41 o 
  -7   7  10       20.69       18.35     14.64 o 
  -6   7  10      119.64       87.65     18.35 o 
  -5   7  10      391.96      387.56     28.53 o 
  -4   7  10       46.65       36.34     13.84 o 
  -3   7  10      426.79      451.06     30.10 o 
  -2   7  10       12.43       16.85     12.95 o 
  -1   7  10      482.35      481.49     30.75 o 
   0   7  10      177.79      194.96     18.02 o 
   1   7  10      295.50      309.97     25.90 o 
   2   7  10        2.63       13.07     13.16 o 
   3   7  10      192.43      238.33     24.69 o 
   4   7  10       49.94       15.46     25.85 o 
   5   7  10       15.78       -1.83     13.26 o 
   6   7  10        1.64       11.76     14.80 o 
   7   7  10      123.23      150.40     24.68 o 
  -4   8  10        0.49        6.42     13.59 o 
  -3   8  10      237.72      245.63     49.33 o 
  -2   8  10       91.56       94.10     24.44 o 
  -1   8  10        3.00      -17.92     13.31 o 
   0   8  10        1.39       12.47     15.00 o 
   1   8  10      167.97      186.13     24.55 o 
   2   8  10       52.06       75.81     19.43 o 
 -15   0  11     1497.02     1378.68     70.60 o 
 -13   0  11     2559.02     2505.79     62.65 o 
 -11   0  11      828.01      889.31     33.28 o 
  -9   0  11      140.87      154.07     27.64 o 
  -7   0  11      190.99      232.90     20.89 o 
  -5   0  11      199.21      140.98      7.76 o 
  -3   0  11    12070.78    11926.58    154.96 o 
  -1   0  11     1790.70     1908.88     36.49 o 
   1   0  11     8139.62     8498.58    116.78 o 
   3   0  11      133.19      190.15     13.04 o 
   5   0  11      301.24      383.79     19.25 o 
   7   0  11     5207.44     5212.29     90.00 o 
   9   0  11      920.89      983.08     49.14 o 
  11   0  11     1050.10     1164.03    112.69 o 
  13   0  11      390.37      362.95     40.41 o 
 -16   1  11      418.73      427.46     31.75 o 
 -15   1  11       19.99       39.45     15.66 o 
 -14   1  11      900.99      903.28     39.51 o 
 -13   1  11        7.85       13.09      9.48 o 
 -12   1  11       52.65       47.07      8.31 o 
 -11   1  11      295.38      310.76     13.51 o 
 -10   1  11     2094.01     2181.75     33.36 o 
  -9   1  11     4804.30     4757.96     52.22 o 
  -8   1  11      275.08      279.28     11.15 o 
  -7   1  11     3989.33     3955.14     42.36 o 
  -6   1  11     3108.58     3243.87     34.33 o 
  -5   1  11     3354.49     3263.15     35.80 o 
  -4   1  11        5.78       21.16      4.02 o 
  -3   1  11      628.82      716.10     12.59 o 
  -2   1  11     2717.69     2546.02     31.00 o 
  -1   1  11     3299.10     3537.55     39.54 o 
   0   1  11      367.91      353.22      9.86 o 
   1   1  11    10497.90    10640.48    100.10 o 
   2   1  11      802.72      789.02     16.44 o 
   3   1  11     3474.01     3467.60     51.23 o 
   4   1  11      299.32      317.54     12.05 o 
   5   1  11     2257.42     2284.97     34.58 o 
   6   1  11      124.85      105.63      9.16 o 
   7   1  11      721.07      698.35     19.52 o 
   8   1  11     1136.39     1131.67     26.11 o 
   9   1  11      248.59      209.77     15.93 o 
  10   1  11      363.00      377.94     20.70 o 
  11   1  11      234.17      246.23     21.58 o 
  12   1  11       26.64       34.63     11.53 o 
  13   1  11      278.33      256.89     21.15 o 
 -15   2  11       46.21       46.36     25.70 o 
 -14   2  11      130.02      175.88     21.81 o 
 -13   2  11        8.43       10.50     12.78 o 
 -12   2  11     1087.77     1042.29     30.94 o 
 -11   2  11        5.95       -2.71      6.84 o 
 -10   2  11     1541.94     1594.31     27.78 o 
  -9   2  11      160.55      168.78     10.15 o 
  -8   2  11     3742.31     3735.43     40.85 o 
  -7   2  11      415.55      426.66     20.22 o 
  -6   2  11     2090.10     2093.11     32.67 o 
  -5   2  11      261.31      259.41     12.01 o 
  -4   2  11      111.35      119.84      8.32 o 
  -3   2  11       20.86       15.19      5.38 o 
  -2   2  11        5.44       -2.29      4.52 o 
  -1   2  11     1770.98     1812.55     32.76 o 
   0   2  11    13194.08    13475.91    147.05 o 
   1   2  11     1153.70     1228.79     19.57 o 
   2   2  11     6148.19     6271.13     85.71 o 
   3   2  11      247.09      321.81     13.42 o 
   4   2  11    12612.80    12592.60    131.31 o 
   5   2  11      174.31      178.70     10.23 o 
   6   2  11      275.76      259.99     12.50 o 
   7   2  11       43.31       49.46      9.37 o 
   8   2  11     1038.79     1018.45     32.25 o 
   9   2  11      221.95      199.08     19.61 o 
  10   2  11      225.68      277.55     22.72 o 
  11   2  11      255.26      210.41     31.50 o 
  12   2  11      158.45      161.16     17.82 o 
  13   2  11        0.45      -10.78     10.11 o 
 -15   3  11       10.29       -2.43     15.02 o 
 -14   3  11      415.08      424.30     30.76 o 
 -13   3  11       32.72       30.82     15.20 o 
 -12   3  11     2319.99     2292.51     61.25 o 
 -11   3  11        8.82       13.40     12.89 o 
 -10   3  11       23.94       17.29      8.22 o 
  -9   3  11      452.88      411.36     15.43 o 
  -8   3  11      100.06       98.96     10.96 o 
  -7   3  11        2.38        0.34      4.50 o 
  -6   3  11     2701.79     2646.99     39.54 o 
  -5   3  11        6.77       28.39      6.52 o 
  -4   3  11     3950.76     3751.21     48.57 o 
  -3   3  11       39.42       35.30      6.35 o 
  -2   3  11     3605.86     3325.36     50.63 o 
  -1   3  11       44.69       54.32      7.66 o 
   0   3  11      720.43      702.80     20.35 o 
   1   3  11     2484.92     2463.52     41.87 o 
   2   3  11      546.08      547.94     18.61 o 
   3   3  11      468.63      515.92     18.43 o 
   4   3  11        7.46       -0.70      7.51 o 
   5   3  11     1160.73     1148.09     38.83 o 
   6   3  11     1674.05     1757.88     69.88 o 
   7   3  11      611.04      560.94     49.22 o 
   8   3  11      494.12      511.74     29.61 o 
   9   3  11       34.31       18.77     13.20 o 
  10   3  11     1087.71     1128.32     45.16 o 
  11   3  11       16.15       11.60     17.08 o 
  12   3  11      108.25       81.66     22.49 o 
 -14   4  11       34.45       27.64     16.63 o 
 -13   4  11      853.70      894.84     41.50 o 
 -12   4  11      150.57      135.54     20.93 o 
 -11   4  11      464.10      506.53     31.05 o 
 -10   4  11      479.61      458.82     32.59 o 
  -9   4  11        7.01        7.23      8.84 o 
  -8   4  11      270.49      284.09     19.07 o 
  -7   4  11      270.62      261.01     13.80 o 
  -6   4  11     1494.69     1587.18     30.54 o 
  -5   4  11     1462.94     1390.36     27.88 o 
  -4   4  11      261.78      278.95     13.36 o 
  -3   4  11     4417.75     4270.17     55.47 o 
  -2   4  11       14.04        5.00      6.39 o 
  -1   4  11     1131.84     1082.92     39.50 o 
   0   4  11      371.56      347.47     39.70 o 
   1   4  11     1261.36     1197.38     28.42 o 
   2   4  11     2631.95     2659.47     90.96 o 
   3   4  11      894.22      899.70     77.50 o 
   4   4  11     1097.09     1079.19     38.59 o 
   5   4  11       84.44      100.10     17.00 o 
   6   4  11      450.11      449.39     30.54 o 
   7   4  11     1297.52     1434.81     48.98 o 
   8   4  11       19.14        5.00     12.02 o 
   9   4  11      271.07      311.93     27.75 o 
  10   4  11       35.78       27.98     18.26 o 
  11   4  11      635.30      624.57     38.82 o 
 -13   5  11       18.83       22.66     16.28 o 
 -12   5  11        0.72       -7.71     13.61 o 
 -11   5  11      296.56      350.32     61.19 o 
 -10   5  11       86.60       53.93     13.75 o 
  -9   5  11     1303.28     1321.85     63.28 o 
  -8   5  11       49.24       33.59     11.28 o 
  -7   5  11      655.25      663.39     32.00 o 
  -6   5  11      157.20      121.37     16.93 o 
  -5   5  11     2581.87     2617.15     48.51 o 
  -4   5  11        7.73        8.39      7.19 o 
  -3   5  11       68.51       67.68     18.47 o 
  -2   5  11      410.57      421.14     16.70 o 
  -1   5  11      326.45      326.99     16.81 o 
   0   5  11        1.57       10.04      9.09 o 
   1   5  11      588.87      616.90     28.85 o 
   2   5  11       33.36       51.95     18.64 o 
   3   5  11     1782.88     1903.91     89.78 o 
   4   5  11       85.61       75.24     15.58 o 
   5   5  11      920.38      985.81     57.64 o 
   6   5  11      579.34      556.08     33.44 o 
   7   5  11      207.71      198.86     24.07 o 
   8   5  11      104.18       70.03     17.38 o 
   9   5  11       13.38       15.94     14.75 o 
  10   5  11       16.69       31.82     16.80 o 
 -11   6  11      135.61      177.03     21.03 o 
 -10   6  11      275.25      353.74     61.49 o 
  -9   6  11        6.96        3.58     11.20 o 
  -8   6  11      245.34      251.36     18.21 o 
  -7   6  11      402.99      394.54     28.17 o 
  -6   6  11      604.79      599.91     31.55 o 
  -5   6  11      293.35      233.05     22.73 o 
  -4   6  11        2.36       -0.61     10.48 o 
  -3   6  11     1122.77     1157.09     41.56 o 
  -2   6  11      137.28      126.49     14.14 o 
  -1   6  11     1017.87      999.42     30.75 o 
   0   6  11      117.43      165.42     19.57 o 
   1   6  11      464.12      513.15     29.57 o 
   2   6  11        2.29       22.38     12.36 o 
   3   6  11       94.25       95.98     17.74 o 
   4   6  11      102.72       89.46     21.96 o 
   5   6  11       66.53       43.09     15.04 o 
   6   6  11       16.88       15.77     14.13 o 
   7   6  11      315.88      310.35     29.53 o 
   8   6  11      105.56      135.91     23.36 o 
  -8   7  11        7.54       -2.40     10.18 o 
  -7   7  11      199.37      195.63     24.22 o 
  -6   7  11      779.99      820.98     40.20 o 
  -5   7  11       66.04       56.14     16.19 o 
  -4   7  11     1135.16     1343.49     49.18 o 
  -3   7  11       73.83       71.87     17.48 o 
  -2   7  11     1122.06     1108.04     43.78 o 
  -1   7  11      187.41      169.76     22.10 o 
   0   7  11      769.65      768.63     45.35 o 
   1   7  11      177.29      154.26     28.18 o 
   2   7  11      163.00      137.01     21.04 o 
   3   7  11       23.23       12.04     14.35 o 
   4   7  11      138.96      141.45     35.38 o 
   5   7  11        0.93      -18.53     13.21 o 
   6   7  11      405.52      410.84     33.59 o 
  -3   8  11      443.06      424.13     32.45 o 
  -2   8  11        0.18       -2.78     17.58 o 
  -1   8  11       17.46       29.27     16.11 o 
   0   8  11       50.54       51.60     30.43 o 
 -14   0  12      346.15      305.77     35.61 o 
 -12   0  12       55.13       50.61     13.63 o 
 -10   0  12       62.93       47.93     12.11 o 
  -8   0  12     3524.61     3421.92    123.06 o 
  -6   0  12     1774.14     1817.96     37.37 o 
  -4   0  12    10284.88     9954.38    164.03 o 
  -2   0  12     6484.91     6738.13    106.13 o 
   0   0  12     2560.56     2398.69     44.29 o 
   2   0  12     3356.08     3380.80    129.08 o 
   4   0  12       40.02       38.74     12.54 o 
   6   0  12     6033.31     6152.25    109.83 o 
   8   0  12     1545.51     1607.40     45.36 o 
  10   0  12      790.98      768.68     34.22 o 
  12   0  12      176.66      144.88     29.20 o 
 -15   1  12      122.88      115.16     19.71 o 
 -14   1  12      301.27      322.63     20.95 o 
 -13   1  12      155.02      159.78     16.01 o 
 -12   1  12     1504.18     1551.36     33.20 o 
 -11   1  12       74.91       73.02     16.32 o 
 -10   1  12     4290.52     4490.39     51.93 o 
  -9   1  12       81.26       79.94      8.18 o 
  -8   1  12     3745.14     3798.57     55.25 o 
  -7   1  12     3413.75     3525.18     44.48 o 
  -6   1  12     3079.15     3041.79     33.25 o 
  -5   1  12     1746.55     1591.54     22.67 o 
  -4   1  12      152.74      143.97      7.04 o 
  -3   1  12     3113.35     3085.14     35.32 o 
  -2   1  12       99.99       83.06      5.53 o 
  -1   1  12     1622.34     1554.88     22.56 o 
   0   1  12     1840.16     1678.65     24.26 o 
   1   1  12      692.95      738.75     16.83 o 
   2   1  12     3580.79     3440.32     42.05 o 
   3   1  12     1772.97     1859.40     50.92 o 
   4   1  12     2063.21     2074.45     33.67 o 
   5   1  12      943.72      944.55     21.54 o 
   6   1  12      472.50      464.06     17.24 o 
   7   1  12      526.43      537.15     17.92 o 
   8   1  12      177.20      173.07     12.43 o 
   9   1  12      987.41      999.92     30.04 o 
  10   1  12       93.10       89.58     13.20 o 
  11   1  12       19.30       16.68     10.55 o 
  12   1  12      434.03      425.99     32.47 o 
  13   1  12       19.71       24.60     12.42 o 
 -15   2  12      318.43      326.05     41.25 o 
 -14   2  12       39.87       57.42     25.39 o 
 -13   2  12     1366.79     1465.24     47.36 o 
 -12   2  12        2.94        1.62      8.97 o 
 -11   2  12     2991.22     3067.89     58.76 o 
 -10   2  12       78.37       77.99      9.67 o 
  -9   2  12     2608.83     2586.07     54.04 o 
  -8   2  12      690.08      699.39     18.25 o 
  -7   2  12     2047.62     2076.26     31.32 o 
  -6   2  12      429.91      447.10     14.92 o 
  -5   2  12       14.37       18.83      5.40 o 
  -4   2  12      437.35      445.07     22.31 o 
  -3   2  12      382.46      403.35     15.28 o 
  -2   2  12      109.11      105.88      9.29 o 
  -1   2  12     7955.93     7960.20    118.19 o 
   0   2  12      309.69      310.90     18.96 o 
   1   2  12      952.48     1007.53     24.45 o 
   2   2  12        0.97        0.75      5.52 o 
   3   2  12     4790.30     4670.50    119.01 o 
   4   2  12      527.30      571.43     25.01 o 
   5   2  12      281.59      309.43     13.13 o 
   6   2  12       50.09       43.84      7.72 o 
   7   2  12      928.89      958.43     42.96 o 
   8   2  12       12.24       13.48      8.03 o 
   9   2  12      622.42      632.02     24.84 o 
  10   2  12      135.74      126.73     16.93 o 
  11   2  12      337.78      324.43     23.26 o 
  12   2  12        9.54       13.14     12.65 o 
 -14   3  12      250.14      259.83     25.70 o 
 -13   3  12     1322.52     1331.39     47.68 o 
 -12   3  12       13.28       -3.32     12.49 o 
 -11   3  12      630.02      591.77     31.04 o 
 -10   3  12       10.66       15.33      7.31 o 
  -9   3  12        0.29       -1.53      5.73 o 
  -8   3  12      284.79      269.81     12.99 o 
  -7   3  12      979.02      937.37     24.18 o 
  -6   3  12      388.26      382.57     15.01 o 
  -5   3  12     1306.29     1336.85     26.64 o 
  -4   3  12      225.36      235.03     12.00 o 
  -3   3  12     6599.96     6368.37     82.43 o 
  -2   3  12       10.49       16.83      9.61 o 
  -1   3  12     1178.90     1067.09     26.21 o 
   0   3  12      127.76      152.38     11.22 o 
   1   3  12       11.88        8.47      9.47 o 
   2   3  12      105.91       99.08     10.12 o 
   3   3  12       24.18       13.63      6.69 o 
   4   3  12       56.42       55.40     12.20 o 
   5   3  12     2050.55     2091.50     54.82 o 
   6   3  12       40.50       32.59     12.05 o 
   7   3  12      644.13      645.55     61.72 o 
   8   3  12      280.53      289.04     25.04 o 
   9   3  12      385.05      388.60     28.63 o 
  10   3  12       99.05      106.70     23.52 o 
  11   3  12        0.88       18.42     15.17 o 
  12   3  12       76.46       75.42     19.61 o 
 -13   4  12      294.87      275.52     26.74 o 
 -12   4  12      136.31      125.98     20.64 o 
 -11   4  12      335.59      292.24     25.74 o 
 -10   4  12        1.28       17.32     11.03 o 
  -9   4  12      349.43      390.37     22.39 o 
  -8   4  12      120.78      114.75     14.28 o 
  -7   4  12       60.23       65.96      9.26 o 
  -6   4  12     2199.17     2254.15     37.96 o 
  -5   4  12        9.15        8.26      6.72 o 
  -4   4  12     3676.84     3685.67     50.99 o 
  -3   4  12      887.48      920.43     22.70 o 
  -2   4  12      204.02      188.91     13.21 o 
  -1   4  12      477.71      469.06     21.25 o 
   0   4  12     2621.99     2494.01     44.66 o 
   1   4  12     1994.42     2057.97     40.27 o 
   2   4  12      778.77      822.63     32.52 o 
   3   4  12     2338.96     2275.67     57.77 o 
   4   4  12       71.31       60.81     13.86 o 
   5   4  12     1148.01     1117.81     55.96 o 
   6   4  12     1096.73     1208.23     43.88 o 
   7   4  12      224.72      192.50     22.36 o 
   8   4  12       93.22       90.57     18.65 o 
   9   4  12       41.07       19.97     13.97 o 
  10   4  12      726.52      652.98     64.97 o 
  11   4  12      115.02      123.76     28.33 o 
 -12   5  12      325.01      342.02     44.64 o 
 -11   5  12      170.78      164.25     19.18 o 
 -10   5  12     1390.86     1373.38     42.06 o 
  -9   5  12      349.48      365.31     23.64 o 
  -8   5  12       64.48       65.23     11.31 o 
  -7   5  12      304.62      334.29     24.57 o 
  -6   5  12      571.42      556.71     47.04 o 
  -5   5  12       21.24       25.61      8.07 o 
  -4   5  12      343.76      344.61     17.56 o 
  -3   5  12      169.80      193.47     25.38 o 
  -2   5  12      535.91      551.79     18.73 o 
  -1   5  12       73.06       80.18     13.91 o 
   0   5  12     1509.00     1458.98     44.26 o 
   1   5  12        0.67       -4.64      9.38 o 
   2   5  12     2707.61     2892.71     68.32 o 
   3   5  12      100.09       71.56     29.97 o 
   4   5  12     1093.65     1107.32     52.42 o 
   5   5  12      104.07      111.01     18.10 o 
   6   5  12      487.01      484.89     32.68 o 
   7   5  12      114.47       73.63     18.26 o 
   8   5  12      149.93      121.67     21.27 o 
   9   5  12      108.99       91.68     36.22 o 
  10   5  12       10.18       14.86     16.61 o 
 -10   6  12       23.32       13.35     13.23 o 
  -9   6  12      139.26      159.21     19.89 o 
  -8   6  12        9.85       11.41     11.54 o 
  -7   6  12      186.04      178.91     48.15 o 
  -6   6  12      247.50      230.76     23.15 o 
  -5   6  12      104.07      118.12     25.05 o 
  -4   6  12     1626.27     1558.62    118.98 o 
  -3   6  12       12.18       14.93      9.16 o 
  -2   6  12      877.14      881.18     29.25 o 
  -1   6  12      960.78      935.13     30.64 o 
   0   6  12       27.23       26.30     18.91 o 
   1   6  12      168.99      154.92     28.29 o 
   2   6  12       22.98       24.16     13.40 o 
   3   6  12      517.39      539.51     47.51 o 
   4   6  12       98.52      111.26     19.19 o 
   5   6  12      175.13      120.00     20.18 o 
   6   6  12      326.36      342.61     51.13 o 
   7   6  12       10.47        2.94     14.29 o 
   8   6  12      267.40      254.67     29.47 o 
  -8   7  12      123.91      138.09     18.33 o 
  -7   7  12      832.68      836.97     41.05 o 
  -6   7  12       98.45       62.98     17.95 o 
  -5   7  12      391.62      352.29     28.49 o 
  -4   7  12      187.39      193.03     23.24 o 
  -3   7  12      405.35      424.01     30.59 o 
  -2   7  12        5.09        9.38     12.83 o 
  -1   7  12      274.93      248.42     29.28 o 
   0   7  12       23.86       11.06     10.16 o 
   1   7  12      172.75      139.86     20.76 o 
   2   7  12       11.51       14.53     18.95 o 
   3   7  12       33.22       53.19     48.72 o 
   4   7  12       10.52       16.97     15.15 o 
   5   7  12      414.15      301.88     29.34 o 
 -15   0  13      888.05     1126.54     64.96 o 
 -13   0  13      222.33      166.89     19.68 o 
 -11   0  13     3092.84     2994.68     66.46 o 
  -9   0  13     5611.45     5546.54     94.80 o 
  -7   0  13     1767.03     1740.51     42.42 o 
  -5   0  13     2849.38     2681.37     35.66 o 
  -3   0  13      517.47      469.74     20.67 o 
  -1   0  13     2902.52     2968.19     87.00 o 
   1   0  13     1441.90     1480.11     45.60 o 
   3   0  13      787.56      839.88     27.08 o 
   5   0  13     7039.62     7053.93    110.28 o 
   7   0  13      858.25      869.88     32.68 o 
   9   0  13     1335.27     1359.00     60.54 o 
  11   0  13        1.68       26.54     18.99 o 
 -15   1  13        8.14       21.20     21.58 o 
 -14   1  13       32.92       38.00     15.28 o 
 -13   1  13       59.09       57.94     12.40 o 
 -12   1  13       27.51       26.17     11.77 o 
 -11   1  13     1388.44     1433.58     39.56 o 
 -10   1  13      162.61      175.36     15.11 o 
  -9   1  13     5969.32     5994.02     92.14 o 
  -8   1  13     3166.70     3150.52     51.60 o 
  -7   1  13     5015.98     5105.71     62.13 o 
  -6   1  13     2213.11     2252.86     46.21 o 
  -5   1  13       58.38       70.90      7.29 o 
  -4   1  13     1939.63     1825.11     28.89 o 
  -3   1  13      254.50      247.78     18.36 o 
  -2   1  13      209.08      228.72      8.64 o 
  -1   1  13     4486.42     4478.72     49.50 o 
   0   1  13        0.60       -3.74      3.24 o 
   1   1  13     1373.02     1366.50     22.81 o 
   2   1  13      327.86      318.84     11.63 o 
   3   1  13      394.93      407.53     13.52 o 
   4   1  13      127.09      135.62      9.47 o 
   5   1  13      382.97      398.91     15.72 o 
   6   1  13      602.18      599.46     26.84 o 
   7   1  13       93.87       93.94     10.13 o 
   8   1  13      895.69      890.11     23.97 o 
   9   1  13       14.01       14.27      9.25 o 
  10   1  13      138.19      141.99     15.35 o 
  11   1  13      258.62      266.43     20.14 o 
  12   1  13        2.12       -7.05     10.36 o 
 -15   2  13       26.33       23.64     23.71 o 
 -14   2  13      791.95      797.30     56.50 o 
 -13   2  13       17.20       22.57     12.89 o 
 -12   2  13     1995.04     2040.96     39.59 o 
 -11   2  13      350.09      371.34     17.59 o 
 -10   2  13      248.38      274.42     15.01 o 
  -9   2  13      943.40      927.43     23.89 o 
  -8   2  13      758.12      768.96     41.62 o 
  -7   2  13      290.09      258.53     18.94 o 
  -6   2  13        3.46        6.24      5.52 o 
  -5   2  13       41.49       43.16      6.93 o 
  -4   2  13       38.00       34.21      6.41 o 
  -3   2  13        2.38        5.18      8.93 o 
  -2   2  13     4062.96     3844.36     62.10 o 
  -1   2  13      148.20      124.00     10.25 o 
   0   2  13     2444.98     2368.53     40.97 o 
   1   2  13       58.97       61.55      9.67 o 
   2   2  13     7112.38     6983.08    142.71 o 
   3   2  13      330.82      311.41     15.43 o 
   4   2  13       55.32       56.60      9.16 o 
   5   2  13      503.50      482.20     20.65 o 
   6   2  13      181.80      169.43     18.01 o 
   7   2  13      570.62      593.20     30.57 o 
   8   2  13      556.15      613.49     31.21 o 
   9   2  13      328.42      376.68     27.47 o 
  10   2  13       85.57       83.58     17.19 o 
  11   2  13       44.02       25.15     13.85 o 
  12   2  13      339.06      325.10     66.49 o 
 -14   3  13      444.32      440.52     31.34 o 
 -13   3  13        7.77       -6.41     13.65 o 
 -12   3  13      242.75      243.36     23.56 o 
 -11   3  13      137.15      141.22     18.86 o 
 -10   3  13      158.82      156.74     14.98 o 
  -9   3  13       49.66       44.23      8.55 o 
  -8   3  13      778.01      813.86     25.61 o 
  -7   3  13      683.26      712.77     20.58 o 
  -6   3  13     4061.32     4052.95     54.01 o 
  -5   3  13     2379.51     2414.07     38.34 o 
  -4   3  13     4984.81     4855.11     59.98 o 
  -3   3  13       26.19       17.57      6.66 o 
  -2   3  13       63.38       53.72      8.41 o 
  -1   3  13     1809.13     1701.15     34.89 o 
   0   3  13      135.93      140.45     11.63 o 
   1   3  13       36.10       40.53      8.18 o 
   2   3  13       59.33       65.68      9.43 o 
   3   3  13       98.36      107.30     13.05 o 
   4   3  13     1912.58     1966.56     52.39 o 
   5   3  13      145.40      141.02     21.46 o 
   6   3  13     1231.33     1196.99     87.07 o 
   7   3  13       98.66       83.82     16.48 o 
   8   3  13     1086.35     1100.75     56.50 o 
   9   3  13      212.20      166.94     31.87 o 
  10   3  13        5.52       13.55     14.04 o 
  11   3  13      392.47      379.23     52.65 o 
 -13   4  13       38.64       32.29     17.27 o 
 -12   4  13      290.77      308.63     43.39 o 
 -11   4  13        3.87       -3.57     12.48 o 
 -10   4  13      614.44      581.48     46.60 o 
  -9   4  13      277.25      275.70     17.57 o 
  -8   4  13       75.88       68.27      9.23 o 
  -7   4  13      333.08      350.37     16.92 o 
  -6   4  13      512.90      521.13     18.38 o 
  -5   4  13     1540.90     1478.54     30.33 o 
  -4   4  13        8.11        7.24      6.89 o 
  -3   4  13     1603.52     1622.57     31.27 o 
  -2   4  13      477.94      471.71     27.42 o 
  -1   4  13     3304.37     3270.26     54.31 o 
   0   4  13      637.46      618.06     21.76 o 
   1   4  13      933.64      903.69     26.26 o 
   2   4  13      363.67      353.81     35.88 o 
   3   4  13      118.42      108.40     17.03 o 
   4   4  13      113.73      109.14     26.34 o 
   5   4  13     1151.90     1248.84     44.70 o 
   6   4  13        0.48        2.68     10.73 o 
   7   4  13       12.16        2.77     11.59 o 
   8   4  13        0.82        5.32     13.13 o 
   9   4  13      384.48      419.70     38.51 o 
  10   4  13        9.52       19.47     25.28 o 
 -12   5  13       18.22       14.26     16.88 o 
 -11   5  13     1051.13     1098.62     44.37 o 
 -10   5  13       64.45       57.37     14.19 o 
  -9   5  13      690.89      713.14     44.01 o 
  -8   5  13        3.27       -0.26      9.15 o 
  -7   5  13      300.46      260.88     23.38 o 
  -6   5  13       51.15       36.45     10.86 o 
  -5   5  13      330.29      335.64     16.40 o 
  -4   5  13      219.72      239.58     14.60 o 
  -3   5  13     1614.82     1594.57     33.93 o 
  -2   5  13      404.54      429.79     17.88 o 
  -1   5  13      408.98      434.89     47.62 o 
   0   5  13       30.76       28.69     11.91 o 
   1   5  13      997.81      971.37     47.88 o 
   2   5  13       19.05       20.80     13.04 o 
   3   5  13      543.98      503.94     30.17 o 
   4   5  13        9.17        6.99     12.84 o 
   5   5  13      350.38      324.27     27.05 o 
   6   5  13        0.36       -1.47     12.38 o 
   7   5  13      267.12      250.87     26.63 o 
   8   5  13        0.45      -14.36     12.48 o 
   9   5  13       87.39       70.42     19.30 o 
 -10   6  13       55.63       33.97     16.40 o 
  -9   6  13       27.81       21.07     13.85 o 
  -8   6  13        5.85       -2.94     14.75 o 
  -7   6  13       43.30       40.09     15.81 o 
  -6   6  13       64.53       66.64     16.44 o 
  -5   6  13      560.13      545.78     34.69 o 
  -4   6  13       11.85       11.86     11.70 o 
  -3   6  13      675.08      687.32     26.65 o 
  -2   6  13      698.23      684.92     26.95 o 
  -1   6  13       54.39       39.04     13.78 o 
   0   6  13      200.16      201.67     21.88 o 
   1   6  13        4.29        2.82     11.67 o 
   2   6  13     1128.70     1054.03     59.93 o 
   3   6  13      250.24      259.59     25.12 o 
   4   6  13      142.67      146.38     22.04 o 
   5   6  13      276.34      253.98     47.39 o 
   6   6  13        7.72       38.07     16.81 o 
   7   6  13      210.77      224.01     48.30 o 
  -7   7  13       74.63       96.99     28.33 o 
  -6   7  13      439.49      406.94     63.48 o 
  -5   7  13       78.73       69.58     18.50 o 
  -4   7  13      123.85      108.42     20.29 o 
  -3   7  13       66.05       90.06     18.96 o 
  -2   7  13        2.43       19.59     13.83 o 
  -1   7  13       13.63       22.61     14.20 o 
   0   7  13        0.88       -2.96      9.84 o 
   1   7  13       56.33       73.42     17.74 o 
   2   7  13       40.96       52.55     16.85 o 
   3   7  13       34.59       39.31     16.61 o 
   4   7  13      253.59      221.46     27.01 o 
 -14   0  14      940.32      883.36     39.00 o 
 -12   0  14        8.39        5.63     11.11 o 
 -10   0  14     3154.97     3308.15    123.44 o 
  -8   0  14     2187.81     2110.49     76.36 o 
  -6   0  14     3508.17     3465.42     53.03 o 
  -4   0  14      318.59      298.16     12.27 o 
  -2   0  14      750.35      663.90     21.48 o 
   0   0  14     4014.30     3991.34     69.38 o 
   2   0  14      114.77      107.05     11.61 o 
   4   0  14     4918.85     4977.93     84.83 o 
   6   0  14      944.04      984.13     49.94 o 
   8   0  14       75.62       54.20     13.49 o 
  10   0  14        3.23      -13.56     10.50 o 
  12   0  14        1.19       23.18     21.20 o 
 -15   1  14       55.85       53.06     17.24 o 
 -14   1  14      138.82      141.15     20.92 o 
 -13   1  14       14.79       14.78     10.23 o 
 -12   1  14      194.11      176.96     16.56 o 
 -11   1  14      750.42      721.17     35.32 o 
 -10   1  14       23.41       27.01     15.17 o 
  -9   1  14      304.26      324.28     38.08 o 
  -8   1  14     1171.18     1233.21     31.45 o 
  -7   1  14     2590.13     2491.46     34.74 o 
  -6   1  14      320.06      311.88     12.09 o 
  -5   1  14      553.63      536.47     15.80 o 
  -4   1  14       47.54       43.36      6.50 o 
  -3   1  14      337.10      368.54     14.95 o 
  -2   1  14     1346.15     1332.08     28.31 o 
  -1   1  14      311.75      278.31     15.96 o 
   0   1  14     1921.19     1961.83     36.05 o 
   1   1  14     1260.37     1297.42     29.02 o 
   2   1  14      705.26      711.74     21.75 o 
   3   1  14      747.82      740.60     22.75 o 
   4   1  14      877.06      883.53     20.99 o 
   5   1  14      233.71      224.04     13.71 o 
   6   1  14       54.45       44.89      8.26 o 
   7   1  14      912.95      972.84     44.86 o 
   8   1  14       25.91       19.56      8.07 o 
   9   1  14        0.19       -7.36     12.70 o 
  10   1  14      567.67      607.02     26.03 o 
  11   1  14        5.36        1.63     10.28 o 
  12   1  14        2.17       -4.89     11.41 o 
 -14   2  14       40.88       61.15     25.54 o 
 -13   2  14     1089.69     1053.82     43.27 o 
 -12   2  14       28.61       33.60     11.36 o 
 -11   2  14      237.19      233.89     17.85 o 
 -10   2  14      287.83      286.70     15.53 o 
  -9   2  14      103.21      102.08     12.82 o 
  -8   2  14     1968.70     2016.65     32.66 o 
  -7   2  14     2162.77     2167.42     33.28 o 
  -6   2  14     1789.01     1749.81     31.38 o 
  -5   2  14      126.02      149.47     10.35 o 
  -4   2  14       19.13       17.85      5.76 o 
  -3   2  14     1735.32     1678.07     70.27 o 
  -2   2  14      325.64      345.14     17.01 o 
  -1   2  14      806.21      840.21     23.19 o 
   0   2  14      188.52      194.13     12.70 o 
   1   2  14     4970.74     4889.31     72.45 o 
   2   2  14     1044.91     1040.34     47.94 o 
   3   2  14      274.91      290.73     15.72 o 
   4   2  14      152.20      141.00     14.16 o 
   5   2  14       99.49      109.39     12.49 o 
   6   2  14       15.92       24.20     11.46 o 
   7   2  14     1022.25     1046.12     39.51 o 
   8   2  14      329.22      295.46     24.78 o 
   9   2  14      278.13      327.27     26.93 o 
  10   2  14        5.16       -4.91     23.18 o 
  11   2  14      288.65      338.38     29.23 o 
 -14   3  14        4.40      -16.47     18.45 o 
 -13   3  14       18.93       13.98     13.77 o 
 -12   3  14       68.24       79.51     17.42 o 
 -11   3  14        5.27        1.39      9.01 o 
 -10   3  14        5.11       -8.01      6.38 o 
  -9   3  14      383.47      411.47     16.45 o 
  -8   3  14      165.78      169.19     13.82 o 
  -7   3  14     2040.35     2048.48     36.52 o 
  -6   3  14     2165.08     2181.64     37.66 o 
  -5   3  14     7314.91     7225.09     81.81 o 
  -4   3  14     3238.45     3211.64     46.24 o 
  -3   3  14     2274.74     2166.57     41.55 o 
  -2   3  14     2258.06     2329.75     43.25 o 
  -1   3  14      220.17      229.70     14.42 o 
   0   3  14      301.22      268.53     15.13 o 
   1   3  14      248.37      244.86     14.61 o 
   2   3  14       57.59       29.56      9.48 o 
   3   3  14     1346.31     1364.33     32.76 o 
   4   3  14       87.65      101.71     24.09 o 
   5   3  14      751.95      729.41     33.33 o 
   6   3  14       21.01       26.61     12.26 o 
   7   3  14      352.71      407.46     28.80 o 
   8   3  14        1.52        8.48     12.49 o 
   9   3  14        2.64        7.32     12.91 o 
  10   3  14      264.66      221.28     25.62 o 
  11   3  14      113.04      118.64     34.73 o 
 -13   4  14       99.51      150.60     24.44 o 
 -12   4  14        5.14        9.94     13.75 o 
 -11   4  14      526.33      570.65     33.51 o 
 -10   4  14      680.68      649.09     45.39 o 
  -9   4  14       57.83       64.41     17.19 o 
  -8   4  14       71.50       63.65      8.45 o 
  -7   4  14        1.27       -3.12      6.21 o 
  -6   4  14      376.58      398.60     17.28 o 
  -5   4  14      151.90      165.61     12.92 o 
  -4   4  14        9.08       10.16      7.33 o 
  -3   4  14       19.27       30.49      7.88 o 
  -2   4  14     1678.98     1735.74     58.85 o 
  -1   4  14      231.97      207.53     23.50 o 
   0   4  14       45.46       54.49     10.22 o 
   1   4  14       27.76       33.54     11.50 o 
   2   4  14      269.28      239.00     20.91 o 
   3   4  14        2.02       10.67     10.32 o 
   4   4  14     2022.00     2086.61     60.31 o 
   5   4  14        4.95       -3.89     11.53 o 
   6   4  14       34.07       58.78     16.35 o 
   7   4  14      136.34      157.10     45.03 o 
   8   4  14      329.68      328.03     29.33 o 
   9   4  14      263.78      257.56     27.62 o 
  10   4  14      116.62       96.76     22.08 o 
 -11   5  14        3.43        2.19     11.87 o 
 -10   5  14      456.39      473.41     27.56 o 
  -9   5  14       32.81       13.46     12.13 o 
  -8   5  14      128.07      130.63     19.22 o 
  -7   5  14       13.19        6.90     10.00 o 
  -6   5  14      209.18      204.19     14.15 o 
  -5   5  14      309.17      303.58     16.39 o 
  -4   5  14     1117.91     1176.00     43.91 o 
  -3   5  14     1481.02     1482.17     32.08 o 
  -2   5  14     1118.88     1046.73     30.43 o 
  -1   5  14     1114.83     1134.96     39.68 o 
   0   5  14      274.17      295.12     23.47 o 
   1   5  14        0.10       -7.44     19.71 o 
   2   5  14       68.26       99.42     39.69 o 
   3   5  14        2.68        5.34     11.30 o 
   4   5  14        8.78        2.97     11.86 o 
   5   5  14        6.06       28.69     14.88 o 
   6   5  14      249.79      225.97     25.22 o 
   7   5  14       32.50       40.03     20.82 o 
   8   5  14      107.00      155.68     51.09 o 
  -9   6  14      184.87      176.61     21.20 o 
  -8   6  14      418.40      390.77     46.32 o 
  -7   6  14       13.40       -3.91     12.98 o 
  -6   6  14      777.16      750.50     37.06 o 
  -5   6  14      138.91      144.09     20.79 o 
  -4   6  14      630.80      643.56     34.96 o 
  -3   6  14      245.56      249.37     37.05 o 
  -2   6  14       19.34        1.12     12.87 o 
  -1   6  14      269.86      251.54     23.33 o 
   0   6  14       39.64       20.18     13.65 o 
   1   6  14     1819.00     1769.79     55.07 o 
   2   6  14        2.29       -4.61     12.79 o 
   3   6  14       50.90       66.80     17.73 o 
   4   6  14      208.15      230.11     25.92 o 
   5   6  14        2.95       12.34     18.57 o 
   6   6  14      369.41      398.30     33.11 o 
  -6   7  14        0.24      -21.11     14.07 o 
  -5   7  14       81.40      111.68     20.19 o 
  -4   7  14      327.89      303.63     28.64 o 
  -3   7  14        6.54        8.64     14.12 o 
  -2   7  14       15.47       21.99     15.20 o 
  -1   7  14       43.61       15.75     11.38 o 
   0   7  14      309.01      279.55     21.89 o 
   1   7  14      156.57      147.03     22.02 o 
   2   7  14        5.22        3.78     14.69 o 
   3   7  14      208.37      241.37     28.41 o 
 -13   0  15        6.66       15.33     17.61 o 
 -11   0  15      124.43      138.24     26.46 o 
  -9   0  15        8.52        5.95     12.96 o 
  -7   0  15     2729.80     2672.56     56.59 o 
  -5   0  15       75.78       68.65      8.76 o 
  -3   0  15      367.66      371.07     30.62 o 
  -1   0  15      450.80      387.83     17.55 o 
   1   0  15      370.05      380.05     20.36 o 
   3   0  15     4446.42     4664.27     80.57 o 
   5   0  15      175.88      235.50     47.54 o 
   7   0  15      569.71      637.08     29.28 o 
   9   0  15       13.01        5.05     11.35 o 
  11   0  15        3.73        8.62     19.29 o 
 -14   1  15        2.83       -8.54      9.98 o 
 -13   1  15      931.83     1008.09     33.88 o 
 -12   1  15        1.73        2.11      9.13 o 
 -11   1  15      633.54      644.19     27.02 o 
 -10   1  15      367.77      324.05     18.97 o 
  -9   1  15      484.35      477.10     21.40 o 
  -8   1  15      404.75      393.51     19.62 o 
  -7   1  15      178.02      179.30     12.02 o 
  -6   1  15      292.19      303.25     12.34 o 
  -5   1  15      631.87      640.14     17.62 o 
  -4   1  15      117.77      104.13     14.08 o 
  -3   1  15      843.11      815.82     22.53 o 
  -2   1  15       83.13       81.71      9.19 o 
  -1   1  15     1430.25     1436.90     30.84 o 
   0   1  15      758.43      709.07     21.16 o 
   1   1  15      232.82      221.03     14.41 o 
   2   1  15      153.36      171.63     12.91 o 
   3   1  15       99.59      127.01     12.23 o 
   4   1  15      160.49      164.71     17.85 o 
   5   1  15      816.03      801.96     25.95 o 
   6   1  15     2662.50     2750.37     51.66 o 
   7   1  15      169.13      180.47     15.93 o 
   8   1  15        8.37       -1.32     11.19 o 
   9   1  15      845.41      870.38     38.38 o 
  10   1  15       30.36       17.76     21.69 o 
  11   1  15        1.73      -16.91     12.17 o 
 -14   2  15      517.60      524.76     49.33 o 
 -13   2  15       98.33      100.18     15.73 o 
 -12   2  15      393.33      442.37     38.42 o 
 -11   2  15       23.51        9.17     10.21 o 
 -10   2  15      954.67      973.25     30.99 o 
  -9   2  15       23.83       16.60      6.88 o 
  -8   2  15        0.50        6.16      6.21 o 
  -7   2  15        8.50        4.29      5.65 o 
  -6   2  15      105.44       97.28      9.85 o 
  -5   2  15      101.00      122.73     10.20 o 
  -4   2  15     1805.56     1763.83     31.42 o 
  -3   2  15      113.25      116.25     11.08 o 
  -2   2  15      873.71      890.54     24.72 o 
  -1   2  15        6.33       -0.06      5.62 o 
   0   2  15     1410.35     1391.53     31.61 o 
   1   2  15       54.90       36.80      8.29 o 
   2   2  15     1737.34     1676.46     36.39 o 
   3   2  15      318.13      312.32     16.98 o 
   4   2  15      284.97      304.94     19.50 o 
   5   2  15       12.68       12.31      8.60 o 
   6   2  15     1634.03     1652.84     64.92 o 
   7   2  15        8.22        3.64     12.12 o 
   8   2  15      216.35      235.65     23.69 o 
   9   2  15        0.06        1.63     11.74 o 
  10   2  15      356.19      368.22     29.78 o 
  11   2  15       53.42       21.81     22.80 o 
 -13   3  15       25.23       40.41     24.78 o 
 -12   3  15       71.75       79.16     14.32 o 
 -11   3  15       46.02       37.27     10.18 o 
 -10   3  15      561.23      629.38     20.54 o 
  -9   3  15      390.41      390.62     16.51 o 
  -8   3  15      133.78      141.02     11.44 o 
  -7   3  15       53.68       52.27      9.12 o 
  -6   3  15      542.26      539.51     27.35 o 
  -5   3  15        2.18       -2.91      6.30 o 
  -4   3  15     1416.16     1414.94     29.15 o 
  -3   3  15       15.85        2.69      7.28 o 
  -2   3  15      293.03      292.84     16.28 o 
  -1   3  15      130.20      109.08     11.79 o 
   0   3  15     1583.97     1613.29     36.02 o 
   1   3  15      742.74      771.12     24.62 o 
   2   3  15      300.99      331.15     17.62 o 
   3   3  15       11.93       10.07     11.25 o 
   4   3  15      860.20      878.51     36.18 o 
   5   3  15      113.84      137.25     19.42 o 
   6   3  15      555.29      623.50     47.73 o 
   7   3  15       13.35        2.37     12.19 o 
   8   3  15        1.62       14.70     14.11 o 
   9   3  15      516.02      548.37     35.36 o 
  10   3  15        0.67      -14.27     13.20 o 
 -12   4  15      186.58      193.32     24.61 o 
 -11   4  15      307.59      291.95     22.54 o 
 -10   4  15      190.44      193.72     16.26 o 
  -9   4  15      170.69      160.37     15.24 o 
  -8   4  15       49.03       49.43      8.26 o 
  -7   4  15      819.66      861.69     24.73 o 
  -6   4  15      464.09      421.18     17.98 o 
  -5   4  15       12.17        3.82      7.30 o 
  -4   4  15     4873.70     4896.80     64.59 o 
  -3   4  15      753.92      753.10     22.64 o 
  -2   4  15     1669.01     1591.09     50.14 o 
  -1   4  15      301.02      302.32     28.83 o 
   0   4  15        3.82        3.66      7.75 o 
   1   4  15      325.84      287.94     22.42 o 
   2   4  15       52.31       30.87     11.59 o 
   3   4  15     1717.54     1748.47     52.66 o 
   4   4  15      238.23      246.89     23.97 o 
   5   4  15       14.83       11.51     12.20 o 
   6   4  15        3.25        1.40     12.67 o 
   7   4  15      212.58      231.95     29.70 o 
   8   4  15      135.16      140.33     23.02 o 
   9   4  15       49.24       58.92     18.55 o 
 -11   5  15      118.91      145.08     19.84 o 
 -10   5  15       23.59        8.55     12.96 o 
  -9   5  15        9.27        3.58     11.70 o 
  -8   5  15       23.62        5.31     12.81 o 
  -7   5  15       17.53        8.51     10.06 o 
  -6   5  15      103.93       85.79     13.26 o 
  -5   5  15     1110.72     1098.62     28.56 o 
  -4   5  15      342.37      327.99     17.10 o 
  -3   5  15      649.55      687.06     22.60 o 
  -2   5  15     3364.94     3367.81     59.55 o 
  -1   5  15      770.60      817.88     34.88 o 
   0   5  15      845.64      854.24     36.06 o 
   1   5  15      582.78      557.70     50.28 o 
   2   5  15       35.81       59.32     14.83 o 
   3   5  15      121.57       99.82     18.51 o 
   4   5  15       11.16       11.34     13.64 o 
   5   5  15      201.27      235.89     26.34 o 
   6   5  15        3.25       -8.70     23.22 o 
   7   5  15      124.35      125.41     22.72 o 
  -8   6  15      201.34      170.12     23.42 o 
  -7   6  15      606.27      670.68     37.01 o 
  -6   6  15      603.00      532.45     36.30 o 
  -5   6  15      709.95      637.85     57.23 o 
  -4   6  15       72.93      101.70     18.87 o 
  -3   6  15        0.92       10.64      9.74 o 
  -2   6  15       13.50       -9.16      8.69 o 
  -1   6  15       27.63       30.24     13.89 o 
   0   6  15     1122.14     1169.10     44.42 o 
   1   6  15       16.78        8.68     12.85 o 
   2   6  15      391.60      358.73     47.43 o 
   3   6  15       17.24        1.93     13.35 o 
   4   6  15      205.25      203.61     30.42 o 
   5   6  15      176.99      130.86     40.22 o 
  -4   7  15        8.14       -4.31     13.96 o 
  -3   7  15        0.56        1.55     14.50 o 
  -2   7  15      229.67      202.01     25.58 o 
  -1   7  15      227.45      223.11     28.05 o 
   0   7  15      540.75      516.72     32.02 o 
   1   7  15       70.61       45.47     22.95 o 
 -14   0  16       96.25       80.83     25.69 o 
 -12   0  16      494.10      528.73     45.06 o 
 -10   0  16       22.74       41.79     17.92 o 
  -8   0  16     1527.34     1480.32     64.35 o 
  -6   0  16      219.10      205.35     26.00 o 
  -4   0  16      668.75      674.29     40.64 o 
  -2   0  16      712.43      768.33     42.32 o 
   0   0  16     2499.08     2550.58     82.27 o 
   2   0  16     2000.07     2072.75     73.73 o 
   4   0  16       56.67       53.08     18.83 o 
   6   0  16     1753.71     1935.48     50.91 o 
   8   0  16     1495.26     1465.40     46.52 o 
  10   0  16        8.31        5.03     17.84 o 
 -14   1  16      469.11      504.90     36.64 o 
 -13   1  16       26.35       43.12     12.90 o 
 -12   1  16      173.07      140.47     15.70 o 
 -11   1  16      185.58      226.29     17.89 o 
 -10   1  16      221.58      202.86     16.62 o 
  -9   1  16     1502.17     1497.67     37.08 o 
  -8   1  16       65.66       53.93     10.33 o 
  -7   1  16      467.03      417.06     17.07 o 
  -6   1  16      687.01      666.88     21.03 o 
  -5   1  16       28.40       15.34      6.02 o 
  -4   1  16       96.69       92.37     10.20 o 
  -3   1  16        9.42        2.28      5.55 o 
  -2   1  16     1211.13     1123.37     27.32 o 
  -1   1  16        1.44       -2.42      5.63 o 
   0   1  16      234.45      243.39     16.14 o 
   1   1  16      545.52      508.78     19.02 o 
   2   1  16     2290.92     2270.24     44.82 o 
   3   1  16     1099.02     1085.75     29.89 o 
   4   1  16      415.63      393.19     19.40 o 
   5   1  16      467.17      492.60     21.67 o 
   6   1  16       23.37       26.98      9.75 o 
   7   1  16       16.04       12.12      9.77 o 
   8   1  16     2079.83     2117.20    169.95 o 
   9   1  16       43.29       70.12     22.38 o 
  10   1  16      322.66      373.38     28.79 o 
 -13   2  16      181.40      178.85     28.60 o 
 -12   2  16      212.62      181.76     18.01 o 
 -11   2  16       80.79      106.37     15.96 o 
 -10   2  16       73.78       76.41     12.64 o 
  -9   2  16       72.33       68.93     10.39 o 
  -8   2  16       47.60       62.99      8.70 o 
  -7   2  16      410.50      404.08     15.34 o 
  -6   2  16        3.20        1.83      6.31 o 
  -5   2  16      903.37      926.42     23.35 o 
  -4   2  16       55.50       50.34      8.40 o 
  -3   2  16      519.48      517.56     20.13 o 
  -2   2  16     1008.02      980.83     26.82 o 
  -1   2  16     3240.48     3114.73     52.23 o 
   0   2  16      847.47      805.05     24.67 o 
   1   2  16      321.57      333.83     17.29 o 
   2   2  16      245.12      261.38     16.11 o 
   3   2  16      239.87      246.63     16.27 o 
   4   2  16      253.02      268.67     17.14 o 
   5   2  16     2357.88     2352.58     67.27 o 
   6   2  16      143.21      115.66     18.07 o 
   7   2  16      227.85      260.19     24.45 o 
   8   2  16       25.56       21.35     19.02 o 
   9   2  16       97.25      126.80     44.07 o 
  10   2  16      133.00      131.53     22.05 o 
 -13   3  16       35.43       60.31     26.23 o 
 -12   3  16        5.97       10.25     14.14 o 
 -11   3  16      419.99      413.12     20.22 o 
 -10   3  16      179.12      173.13     13.11 o 
  -9   3  16      573.49      609.92     27.12 o 
  -8   3  16        1.83       -7.47      6.18 o 
  -7   3  16     1864.97     1941.39     38.91 o 
  -6   3  16      768.32      782.24     22.88 o 
  -5   3  16      300.82      271.36     14.60 o 
  -4   3  16        1.74       -7.99      6.45 o 
  -3   3  16     1684.94     1545.70     35.94 o 
  -2   3  16      453.42      460.98     25.21 o 
  -1   3  16        4.94       -2.84      8.06 o 
   0   3  16      923.00      957.13     28.05 o 
   1   3  16       16.53        9.14     10.75 o 
   2   3  16      359.93      351.27     28.23 o 
   3   3  16      297.73      296.25     23.17 o 
   4   3  16       60.70       45.72     14.19 o 
   5   3  16      499.09      501.62     30.40 o 
   6   3  16        1.36        1.79     11.03 o 
   7   3  16        5.41       30.43     17.80 o 
   8   3  16      302.39      303.82     28.55 o 
   9   3  16       32.90       13.41     14.89 o 
 -12   4  16      225.63      273.68     27.39 o 
 -11   4  16       54.84       42.59     14.35 o 
 -10   4  16      449.61      494.70     23.31 o 
  -9   4  16        3.62       -6.80      8.23 o 
  -8   4  16      620.91      696.81     19.61 o 
  -7   4  16        4.16        0.30      7.44 o 
  -6   4  16       90.98       81.80     14.52 o 
  -5   4  16       29.33       26.35      8.68 o 
  -4   4  16     2243.70     2163.85     74.26 o 
  -3   4  16      273.53      282.16     15.49 o 
  -2   4  16        2.31        7.25      8.33 o 
  -1   4  16      746.69      705.04     33.19 o 
   0   4  16      164.74      188.48     15.65 o 
   1   4  16       42.70       40.83     12.87 o 
   2   4  16     1499.77     1550.00     49.04 o 
   3   4  16      207.88      159.84     20.61 o 
   4   4  16      198.44      219.65     23.28 o 
   5   4  16      116.74      126.71     19.78 o 
   6   4  16      208.29      245.33     26.41 o 
   7   4  16      298.98      295.91     29.10 o 
   8   4  16        8.04       22.64     16.79 o 
 -10   5  16       90.84      105.18     17.90 o 
  -9   5  16       35.48       14.58     13.62 o 
  -8   5  16       41.81       35.34     12.20 o 
  -7   5  16       81.91       93.32     21.53 o 
  -6   5  16      174.53      181.17     15.03 o 
  -5   5  16       80.97       78.99     11.32 o 
  -4   5  16     1391.52     1402.94     32.77 o 
  -3   5  16      155.31      183.14     19.22 o 
  -2   5  16      148.56      170.76     19.74 o 
  -1   5  16       67.10       76.87     15.71 o 
   0   5  16       18.50       24.56     12.91 o 
   1   5  16       12.38        5.56     11.24 o 
   2   5  16       93.95       91.65     19.86 o 
   3   5  16       45.02       27.77     14.12 o 
   4   5  16      277.19      283.98     27.67 o 
   5   5  16        6.53       29.74     15.47 o 
   6   5  16       71.48      110.46     25.96 o 
   7   5  16        9.75       -2.83     16.36 o 
  -8   6  16       59.33       61.35     18.73 o 
  -7   6  16        4.28        2.34     14.37 o 
  -6   6  16      263.67      297.56     27.43 o 
  -5   6  16      299.40      280.94     26.51 o 
  -4   6  16       22.48       33.50     12.17 o 
  -3   6  16       13.66       -4.04      9.96 o 
  -2   6  16       81.66       68.78     13.96 o 
  -1   6  16      278.94      317.43     27.37 o 
   0   6  16      171.48      136.33     20.31 o 
   1   6  16        6.45        9.76     13.23 o 
   2   6  16      366.95      325.79     28.83 o 
   3   6  16        4.56       26.39     15.67 o 
   4   6  16      236.23      262.70     28.50 o 
 -13   0  17       38.68       57.65     24.55 o 
 -11   0  17       40.62       49.41     21.73 o 
  -9   0  17      393.75      460.40     39.65 o 
  -7   0  17       25.50       46.97     17.46 o 
  -5   0  17      432.17      371.80     32.94 o 
  -3   0  17      117.83       96.92     21.04 o 
  -1   0  17        8.54       18.99     14.11 o 
   1   0  17     3929.24     3952.29    112.84 o 
   3   0  17     1280.68     1338.96     60.01 o 
   5   0  17        6.42       -0.53     15.02 o 
   7   0  17     1585.40     1372.66     67.02 o 
   9   0  17     1063.96      903.44     57.64 o 
 -13   1  17      231.01      193.53     52.42 o 
 -12   1  17      222.20      271.28     38.74 o 
 -11   1  17      122.83      122.47     24.28 o 
 -10   1  17       10.85        1.47     11.37 o 
  -9   1  17       47.09       48.91     19.33 o 
  -8   1  17      425.56      422.50     21.43 o 
  -7   1  17      775.05      791.89     22.70 o 
  -6   1  17      190.96      190.17     12.63 o 
  -5   1  17     1670.87     1612.14     35.37 o 
  -4   1  17       41.77       49.72      8.77 o 
  -3   1  17     1522.73     1457.58     32.61 o 
  -2   1  17       58.76       60.25      9.26 o 
  -1   1  17       63.73       57.28      9.52 o 
   0   1  17     1789.66     1834.72     37.92 o 
   1   1  17      201.48      210.42     14.18 o 
   2   1  17      625.36      650.38     28.62 o 
   3   1  17        7.27        6.04      8.29 o 
   4   1  17      790.22      853.42     45.22 o 
   5   1  17      633.59      579.49     26.19 o 
   6   1  17       13.32       14.71      9.67 o 
   7   1  17       88.85      103.90     15.61 o 
   8   1  17        0.80       -6.61     11.94 o 
   9   1  17       80.80      102.74     19.21 o 
  10   1  17      289.68      235.15     45.06 o 
 -13   2  17        3.18       23.39     12.43 o 
 -12   2  17      385.22      427.96     24.39 o 
 -11   2  17        0.57       -4.50      9.30 o 
 -10   2  17        7.89        1.40      9.52 o 
  -9   2  17       13.83        7.82      7.66 o 
  -8   2  17      226.68      200.94     14.69 o 
  -7   2  17       66.88       66.22      8.85 o 
  -6   2  17     1912.58     1901.59     35.16 o 
  -5   2  17       13.81        7.21      6.85 o 
  -4   2  17       14.78       11.87      6.85 o 
  -3   2  17       54.09       56.36      9.86 o 
  -2   2  17     3398.45     3554.27     58.14 o 
  -1   2  17      295.68      294.40     16.72 o 
   0   2  17       58.80       68.73     11.89 o 
   1   2  17      368.09      383.35     19.99 o 
   2   2  17       16.49       17.11      8.66 o 
   3   2  17      622.07      596.85     23.64 o 
   4   2  17      475.72      502.11     39.56 o 
   5   2  17        4.81        6.48     11.47 o 
   6   2  17      445.47      406.31     38.55 o 
   7   2  17      202.46      218.36     33.01 o 
   8   2  17       29.86       53.16     20.02 o 
   9   2  17      862.86      935.27     43.41 o 
 -12   3  17      205.64      275.00     28.43 o 
 -11   3  17        5.82        9.74     10.90 o 
 -10   3  17      393.39      408.48     20.63 o 
  -9   3  17       23.65       39.90      8.96 o 
  -8   3  17      303.04      304.49     15.37 o 
  -7   3  17       41.18       31.54      8.64 o 
  -6   3  17      198.30      222.42     15.07 o 
  -5   3  17       99.77       94.73     14.25 o 
  -4   3  17       62.05       72.61      9.87 o 
  -3   3  17      603.16      567.22     23.29 o 
  -2   3  17      756.33      794.77     26.12 o 
  -1   3  17        0.19       -5.87      7.52 o 
   0   3  17     1161.65     1135.26     31.33 o 
   1   3  17      252.84      267.56     17.43 o 
   2   3  17      672.78      739.30     26.08 o 
   3   3  17      270.69      289.48     44.34 o 
   4   3  17      392.86      345.58     26.15 o 
   5   3  17       20.63       12.30     12.83 o 
   6   3  17        3.86       -1.25     13.27 o 
   7   3  17      445.79      452.52     32.48 o 
   8   3  17      136.00      140.43     22.84 o 
 -11   4  17      401.20      397.73     22.49 o 
 -10   4  17       40.63       35.32     11.69 o 
  -9   4  17      808.02      882.44     25.35 o 
  -8   4  17       22.79       31.40      8.06 o 
  -7   4  17        2.60        1.74      8.18 o 
  -6   4  17        7.19        7.84      7.64 o 
  -5   4  17      358.62      351.82     17.53 o 
  -4   4  17      260.66      283.99     16.12 o 
  -3   4  17      434.43      465.58     24.32 o 
  -2   4  17      227.97      204.58     15.96 o 
  -1   4  17        6.85        7.11      8.54 o 
   0   4  17        0.75       -0.36     14.07 o 
   1   4  17      496.69      493.40     29.62 o 
   2   4  17       24.42       27.91     13.42 o 
   3   4  17      369.93      387.05     28.05 o 
   4   4  17      244.99      216.67     23.97 o 
   5   4  17      112.10      147.23     22.01 o 
   6   4  17      268.94      306.62     51.05 o 
   7   4  17        1.85        6.79     18.30 o 
  -9   5  17        9.32       -8.86      9.48 o 
  -8   5  17       34.11       32.61     12.41 o 
  -7   5  17       14.31       12.68     11.18 o 
  -6   5  17       18.27       27.08      9.79 o 
  -5   5  17      650.23      611.46     22.85 o 
  -4   5  17        4.08       -8.23     10.92 o 
  -3   5  17      563.84      641.75     23.19 o 
  -2   5  17       18.53       16.52     12.21 o 
  -1   5  17        2.93        0.66     11.04 o 
   0   5  17       24.38       -2.68     22.53 o 
   1   5  17        9.86        9.09     12.94 o 
   2   5  17       58.64       51.08     16.27 o 
   3   5  17      744.01      669.14     64.85 o 
   4   5  17        5.32       -1.85     14.07 o 
   5   5  17      134.97      150.25     23.71 o 
   6   5  17       49.11       50.64     19.24 o 
  -6   6  17      158.23      157.76     23.13 o 
  -5   6  17       33.32       30.87     12.60 o 
  -4   6  17       49.11       30.69     12.44 o 
  -3   6  17       13.14       13.32     15.25 o 
  -2   6  17      202.81      235.23     20.66 o 
  -1   6  17       20.39       19.43     15.63 o 
   0   6  17       33.65        3.08     13.50 o 
   1   6  17      153.13      137.06     28.21 o 
   2   6  17       20.32       20.12     15.92 o 
   3   6  17      396.92      447.95    103.05 o 
 -12   0  18      252.39      275.03     36.60 o 
 -10   0  18      519.33      532.16     44.22 o 
  -8   0  18      751.68      695.94     47.12 o 
  -6   0  18       15.50        0.15     13.04 o 
  -4   0  18     2238.11     2116.51     78.30 o 
  -2   0  18       15.32        5.64     14.41 o 
   0   0  18     5298.36     5405.08    140.22 o 
   2   0  18      892.70      790.29     47.20 o 
   4   0  18      148.55      121.85     24.40 o 
   6   0  18       74.66       70.07     23.26 o 
   8   0  18       29.68       20.28     19.37 o 
 -13   1  18       14.64        6.77     22.57 o 
 -12   1  18        2.48        8.88     12.59 o 
 -11   1  18      553.16      513.68     31.59 o 
 -10   1  18       22.06       38.61     13.95 o 
  -9   1  18       84.41       69.70     27.49 o 
  -8   1  18      402.03      428.73     69.28 o 
  -7   1  18        5.76        3.03     10.43 o 
  -6   1  18      365.09      379.03     25.28 o 
  -5   1  18      109.45       90.38     15.10 o 
  -4   1  18      683.29      677.61     30.81 o 
  -3   1  18       47.49       42.32     12.04 o 
  -2   1  18       67.58       75.74     13.88 o 
  -1   1  18     4220.56     4110.58     82.67 o 
   0   1  18       49.38       32.45     24.97 o 
   1   1  18        8.30        6.20     10.35 o 
   2   1  18     1329.75     1329.39     49.10 o 
   3   1  18     1177.37     1151.96     40.79 o 
   4   1  18      163.69      168.56     20.27 o 
   5   1  18      393.62      360.42     42.78 o 
   6   1  18     1106.35     1047.37     41.15 o 
   7   1  18        1.97        5.16      9.91 o 
   8   1  18       20.52       18.15     20.89 o 
   9   1  18       65.97       45.45     24.25 o 
 -12   2  18        0.91        3.82     13.24 o 
 -11   2  18        0.35        2.28     13.63 o 
 -10   2  18      176.89      236.41     19.34 o 
  -9   2  18       32.31       24.82      8.95 o 
  -8   2  18       64.23       44.00      9.88 o 
  -7   2  18      508.35      559.15     20.51 o 
  -6   2  18      120.27      103.65     12.96 o 
  -5   2  18      213.89      275.65     17.72 o 
  -4   2  18      112.38       93.44     10.96 o 
  -3   2  18      867.80      879.43     26.90 o 
  -2   2  18      378.20      368.62     22.38 o 
  -1   2  18       83.90       75.33     10.80 o 
   0   2  18      315.17      301.83     17.43 o 
   1   2  18       33.46       34.89     14.67 o 
   2   2  18        7.79        2.72     13.49 o 
   3   2  18      882.33      938.75     29.88 o 
   4   2  18        5.25       13.92      9.44 o 
   5   2  18     1162.30     1194.70     61.87 o 
   6   2  18        4.99       13.40     15.06 o 
   7   2  18      127.83      140.19     20.89 o 
   8   2  18      237.52      238.83     25.84 o 
 -12   3  18        3.03        5.57     14.91 o 
 -11   3  18      349.79      349.13     23.49 o 
 -10   3  18       57.51       35.63     10.87 o 
  -9   3  18      525.33      545.38     23.25 o 
  -8   3  18        3.51        4.48      7.45 o 
  -7   3  18      177.94      177.58     16.53 o 
  -6   3  18        5.10       13.31      7.86 o 
  -5   3  18      320.06      328.08     18.90 o 
  -4   3  18       27.17       28.15      8.65 o 
  -3   3  18      718.68      665.00     24.88 o 
  -2   3  18       11.12       12.23      8.37 o 
  -1   3  18      509.75      536.42     22.36 o 
   0   3  18       45.73       44.53     10.67 o 
   1   3  18      325.81      354.88     19.94 o 
   2   3  18      221.83      214.04     16.92 o 
   3   3  18      760.97      767.62     34.95 o 
   4   3  18      135.89      113.40     18.54 o 
   5   3  18      201.81      207.08     23.66 o 
   6   3  18      554.76      571.39     61.69 o 
   7   3  18      132.39      125.77     22.00 o 
   8   3  18       36.45        2.05     17.31 o 
 -10   4  18      907.99     1028.90     32.39 o 
  -9   4  18        9.86        4.90      8.65 o 
  -8   4  18        3.07       11.24      7.54 o 
  -7   4  18        2.87        5.34      8.25 o 
  -6   4  18       78.93       80.98     12.47 o 
  -5   4  18      101.36       93.86     11.88 o 
  -4   4  18      198.73      204.82     14.98 o 
  -3   4  18      154.54      158.39     17.39 o 
  -2   4  18      454.94      424.31     21.66 o 
  -1   4  18       49.87       32.79     10.49 o 
   0   4  18      637.99      630.76     31.90 o 
   1   4  18       81.03       63.99     19.98 o 
   2   4  18      233.61      289.78     25.58 o 
   3   4  18      173.21      194.92     22.82 o 
   4   4  18       35.84       42.27     16.78 o 
   5   4  18      382.85      403.57     53.87 o 
   6   4  18       21.26        2.31     15.15 o 
  -8   5  18      208.75      249.18     24.39 o 
  -7   5  18       25.22       25.74      9.87 o 
  -6   5  18      420.54      410.35     20.41 o 
  -5   5  18       45.06       38.73     10.54 o 
  -4   5  18      724.92      705.45     24.73 o 
  -3   5  18       95.60       94.60     12.32 o 
  -2   5  18       19.47       34.73     13.65 o 
  -1   5  18        0.05        3.89     12.19 o 
   0   5  18      179.55      142.04     20.32 o 
   1   5  18        0.15        0.76     12.32 o 
   2   5  18      419.53      440.91     32.01 o 
   3   5  18      250.03      265.27     27.20 o 
   4   5  18      395.76      424.86     33.23 o 
  -4   6  18       88.85       88.15     15.92 o 
  -3   6  18      369.49      394.26     47.67 o 
  -2   6  18       82.40       85.16     15.45 o 
  -1   6  18        5.05      -14.97     12.87 o 
   0   6  18       82.80       77.88     18.96 o 
 -11   0  19      749.91      758.70     52.84 o 
  -9   0  19       74.07       58.10     22.34 o 
  -7   0  19      129.91      164.55     28.21 o 
  -5   0  19      111.20      158.75     26.46 o 
  -3   0  19       57.62       25.85     16.24 o 
  -1   0  19     2586.85     2879.74     95.31 o 
   1   0  19      241.13      236.00     31.34 o 
   3   0  19      329.53      337.49     35.99 o 
   5   0  19       66.00       74.04     23.33 o 
   7   0  19     1537.18     1537.04     74.19 o 
 -12   1  19      215.51      150.52     29.97 o 
 -11   1  19       59.58       66.12     17.64 o 
 -10   1  19        7.63       16.32     12.64 o 
  -9   1  19      800.34      758.53     36.04 o 
  -8   1  19      635.35      550.68     37.32 o 
  -7   1  19     1213.61     1177.58     43.59 o 
  -6   1  19       68.13       85.75     16.49 o 
  -5   1  19     1138.18     1090.74     40.35 o 
  -4   1  19      158.99      171.11     19.27 o 
  -3   1  19        5.19       -5.33      9.37 o 
  -2   1  19      585.74      579.66     29.53 o 
  -1   1  19      325.81      325.02     23.76 o 
   0   1  19      264.50      287.70     35.08 o 
   1   1  19     2197.97     2264.22     59.48 o 
   2   1  19      112.36      143.94     18.28 o 
   3   1  19       84.09      105.28     17.43 o 
   4   1  19       77.51       67.67     25.09 o 
   5   1  19     1081.43     1074.70     42.37 o 
   6   1  19        0.86       -2.42     12.34 o 
   7   1  19      149.37      150.59     31.95 o 
   8   1  19      566.69      591.63     52.61 o 
 -12   2  19        7.30       -7.91     13.80 o 
 -11   2  19        2.08       17.94     13.75 o 
 -10   2  19      249.27      271.36     25.80 o 
  -9   2  19        0.56        8.02     12.48 o 
  -8   2  19     1440.17     1512.09     49.98 o 
  -7   2  19        2.79        2.70     10.75 o 
  -6   2  19      223.83      232.60     19.58 o 
  -5   2  19      155.18      125.88     13.88 o 
  -4   2  19      257.80      287.02     15.53 o 
  -3   2  19       88.10      104.77     12.74 o 
  -2   2  19        0.32        0.94      7.72 o 
  -1   2  19        1.87      -10.04      7.52 o 
   0   2  19        2.68       19.23     10.48 o 
   1   2  19      740.75      699.36     30.95 o 
   2   2  19     1168.81     1224.68     34.15 o 
   3   2  19       96.51      104.87     13.94 o 
   4   2  19      984.70     1030.57     38.79 o 
   5   2  19        5.28       16.64     14.04 o 
   6   2  19      355.04      397.92     30.07 o 
   7   2  19       66.81       54.15     38.70 o 
   8   2  19      319.74      292.90     28.53 o 
 -11   3  19       39.98       38.20     13.28 o 
 -10   3  19      379.70      380.98     23.52 o 
  -9   3  19        5.09        5.20      9.23 o 
  -8   3  19      119.53      103.69     13.26 o 
  -7   3  19       11.54       15.62      9.01 o 
  -6   3  19       31.71       32.43      9.47 o 
  -5   3  19       89.26      103.42     12.17 o 
  -4   3  19      704.36      710.42     23.08 o 
  -3   3  19      209.91      203.62     16.85 o 
  -2   3  19     2455.19     2430.86     49.73 o 
  -1   3  19      412.69      421.34     21.56 o 
   0   3  19      471.18      549.39     24.06 o 
   1   3  19      182.38      194.38     16.68 o 
   2   3  19     1252.64     1343.60     56.95 o 
   3   3  19       53.53       34.72     14.31 o 
   4   3  19      222.78      156.66     22.10 o 
   5   3  19      653.10      646.79    102.18 o 
   6   3  19       21.46       26.85     16.59 o 
   7   3  19       23.64       32.70     17.10 o 
  -9   4  19       38.54       39.77     10.72 o 
  -8   4  19       28.24       24.25      8.88 o 
  -7   4  19        0.00        2.23      8.96 o 
  -6   4  19       39.62       45.91     10.99 o 
  -5   4  19      181.78      208.69     15.66 o 
  -4   4  19        2.44        2.66      8.23 o 
  -3   4  19      702.81      709.41     27.61 o 
  -2   4  19       23.19       24.52     10.73 o 
  -1   4  19      763.78      830.74     35.68 o 
   0   4  19       65.06       49.31     15.31 o 
   1   4  19      244.96      255.39     25.33 o 
   2   4  19       36.49       45.30     16.15 o 
   3   4  19      125.62      108.25     19.88 o 
   4   4  19      368.40      351.20     29.78 o 
   5   4  19       11.34       21.61     15.60 o 
  -7   5  19      220.68      242.56     17.93 o 
  -6   5  19        9.44       13.87     13.82 o 
  -5   5  19      682.47      723.66     25.91 o 
  -4   5  19       47.17       44.63     11.20 o 
  -3   5  19        3.49      -14.71     10.05 o 
  -2   5  19       17.46        9.75     13.78 o 
  -1   5  19       13.63       -3.20     12.40 o 
   0   5  19       84.29       58.79     16.63 o 
   1   5  19      228.59      230.43     25.58 o 
   2   5  19      174.47      137.55     32.87 o 
   3   5  19       92.78      106.81     21.62 o 
 -12   0  20      834.51      746.81     54.74 o 
 -10   0  20      123.19      103.32     26.61 o 
  -8   0  20        1.01       -0.69     16.39 o 
  -6   0  20     2585.17     2564.84     95.00 o 
  -4   0  20      289.60      425.64     39.80 o 
  -2   0  20       35.78       81.36     22.26 o 
   0   0  20      664.65      662.17     44.91 o 
   2   0  20        2.82        9.00     15.10 o 
   4   0  20       22.87       -6.33     15.86 o 
   6   0  20      373.89      415.57     43.08 o 
 -11   1  20       89.18      100.53     19.04 o 
 -10   1  20      425.55      424.41     33.47 o 
  -9   1  20       64.63       17.62     12.86 o 
  -8   1  20      261.96      304.93     26.35 o 
  -7   1  20       94.89      132.40     19.29 o 
  -6   1  20     1646.77     1618.16     51.73 o 
  -5   1  20       21.40       12.66     12.35 o 
  -4   1  20      351.88      298.31     33.51 o 
  -3   1  20     1172.61     1135.51     82.00 o 
  -2   1  20       14.16        9.53     10.91 o 
  -1   1  20      756.19      766.55     33.95 o 
   0   1  20     1912.97     1888.84     54.91 o 
   1   1  20        1.44        2.89     15.10 o 
   2   1  20     1645.46     1566.60     97.56 o 
   3   1  20       29.18       37.25     28.29 o 
   4   1  20     1653.21     1545.28     55.89 o 
   5   1  20       17.73       24.20     13.80 o 
   6   1  20       22.47       34.04     15.26 o 
   7   1  20      617.01      536.81     51.16 o 
 -11   2  20      129.17      143.56     22.71 o 
 -10   2  20        1.49        8.98     14.53 o 
  -9   2  20     1233.33     1099.34     44.46 o 
  -8   2  20      121.99      102.57     18.34 o 
  -7   2  20      807.48      731.59     67.99 o 
  -6   2  20        3.16       -2.71     11.68 o 
  -5   2  20      202.53      223.73     22.80 o 
  -4   2  20      400.37      384.69     26.98 o 
  -3   2  20       17.07        0.98     10.11 o 
  -2   2  20        6.27       -0.67     10.49 o 
  -1   2  20       59.27       89.82     16.63 o 
   0   2  20      347.48      305.11     25.20 o 
   1   2  20      523.93      501.13     29.94 o 
   2   2  20       60.15       43.22     13.94 o 
   3   2  20      814.66      870.74     38.02 o 
   4   2  20        0.83        5.59     12.37 o 
   5   2  20      866.40      909.84     61.68 o 
   6   2  20       44.22       56.88     25.77 o 
 -10   3  20      123.17      158.60     18.87 o 
  -9   3  20       23.63       23.43     10.88 o 
  -8   3  20        4.75       -5.28      9.18 o 
  -7   3  20      435.62      481.04     24.63 o 
  -6   3  20      405.54      379.49     22.14 o 
  -5   3  20      453.03      488.96     25.33 o 
  -4   3  20        0.39       -1.29      8.15 o 
  -3   3  20     2209.14     2184.35     47.96 o 
  -2   3  20        0.81       -2.41      8.70 o 
  -1   3  20      528.97      585.42     25.64 o 
   0   3  20      112.56      138.21     15.77 o 
   1   3  20      519.36      498.62     27.84 o 
   2   3  20       28.66       32.55     13.96 o 
   3   3  20      763.84      747.94     37.49 o 
   4   3  20       43.82       53.74     17.76 o 
   5   3  20       56.75       43.26     17.47 o 
  -8   4  20       10.92        6.82      8.32 o 
  -7   4  20       52.54       71.84     12.01 o 
  -6   4  20      180.68      170.01     15.52 o 
  -5   4  20      141.74      138.91     26.05 o 
  -4   4  20      775.98      719.40     24.95 o 
  -3   4  20        3.16       -2.65      8.37 o 
  -2   4  20      536.48      533.61     25.79 o 
  -1   4  20       88.28       93.07     14.76 o 
   0   4  20      256.27      278.57     25.64 o 
   1   4  20       18.78       35.07     22.15 o 
   2   4  20      424.02      373.29     41.33 o 
   3   4  20      460.53      448.13     32.29 o 
   4   4  20       21.92       12.87     28.40 o 
  -5   5  20       93.62       79.51     12.63 o 
  -4   5  20       10.11       20.09     10.52 o 
  -3   5  20       25.21       25.66     12.42 o 
  -2   5  20        6.91       26.32     14.82 o 
  -1   5  20        0.04      -16.16     11.45 o 
   0   5  20      533.17      457.15     32.52 o 
   1   5  20       91.92      126.11     21.61 o 
 -11   0  21        9.39       -2.06     19.67 o 
  -9   0  21        0.21       -7.78     17.38 o 
  -7   0  21     1092.85      981.59     59.62 o 
  -5   0  21     1384.01     1380.28     67.78 o 
  -3   0  21     1739.23     1691.82     74.72 o 
  -1   0  21     1734.42     1600.18     72.05 o 
   1   0  21       31.69       28.90     19.52 o 
   3   0  21       22.34       40.18     20.97 o 
   5   0  21      529.84      520.95     45.98 o 
 -10   1  21        7.30       18.91     14.47 o 
  -9   1  21      772.89      786.27     38.68 o 
  -8   1  21      120.16      135.68     20.91 o 
  -7   1  21      623.42      568.20     34.32 o 
  -6   1  21      540.53      442.05     30.05 o 
  -5   1  21       44.02       33.91     14.21 o 
  -4   1  21     1376.82     1354.54     48.20 o 
  -3   1  21        2.54      -10.36     10.67 o 
  -2   1  21      455.50      390.49     45.52 o 
  -1   1  21     1215.53     1208.97     44.77 o 
   0   1  21      816.25      812.30     36.69 o 
   1   1  21      896.30      852.65     71.86 o 
   2   1  21      139.22      156.23     40.91 o 
   3   1  21     1123.71     1037.81     44.22 o 
   4   1  21        0.72       -4.56     12.35 o 
   5   1  21      163.10      133.78     21.26 o 
   6   1  21      583.47      549.43     51.24 o 
 -10   2  21     1092.26     1276.31     50.19 o 
  -9   2  21        7.32        8.09     13.72 o 
  -8   2  21      350.12      352.26     28.45 o 
  -7   2  21        5.77       -4.32     13.57 o 
  -6   2  21      373.67      355.24     28.22 o 
  -5   2  21       45.18       30.48     24.40 o 
  -4   2  21       60.97       52.57     15.04 o 
  -3   2  21       63.37       45.06     15.10 o 
  -2   2  21      445.08      451.09     29.70 o 
  -1   2  21       28.06        7.02     11.81 o 
   0   2  21      409.51      487.33     41.67 o 
   1   2  21        1.84        7.60     12.26 o 
   2   2  21      947.62     1009.94     80.94 o 
   3   2  21      184.90      139.72     20.70 o 
   4   2  21      207.23      221.59     37.74 o 
   5   2  21       42.35       25.77     22.88 o 
  -9   3  21      118.72       96.04     19.21 o 
  -8   3  21      278.85      272.53     31.80 o 
  -7   3  21      169.16      120.64     20.20 o 
  -6   3  21      196.61      206.34     23.88 o 
  -5   3  21       49.66       55.99     16.65 o 
  -4   3  21     1607.57     1554.73     44.30 o 
  -3   3  21      144.98      132.92     19.92 o 
  -2   3  21      379.76      360.02     21.57 o 
  -1   3  21      359.26      379.13     22.11 o 
   0   3  21      441.82      418.65     23.19 o 
   1   3  21       60.60       60.73     19.51 o 
   2   3  21       34.86        6.71     22.80 o 
   3   3  21        2.04       12.47     13.87 o 
   4   3  21      474.75      450.09     35.76 o 
  -7   4  21      295.38      294.58     22.23 o 
  -6   4  21       22.63       13.79     11.05 o 
  -5   4  21      456.69      457.75     21.70 o 
  -4   4  21        0.68        7.13      9.45 o 
  -3   4  21      644.03      680.20     30.34 o 
  -2   4  21      334.69      377.00     23.31 o 
  -1   4  21      302.77      339.49     27.55 o 
   0   4  21      163.23      167.21     22.62 o 
   1   4  21      100.86       96.96     28.78 o 
   2   4  21       71.66       95.63     19.98 o 
 -10   0  22       93.05       44.30     23.64 o 
  -8   0  22      834.87      878.20     58.63 o 
  -6   0  22      935.61      913.50     57.87 o 
  -4   0  22      417.58      465.36     43.84 o 
  -2   0  22     1079.94     1021.32     59.47 o 
   0   0  22       80.82       56.58     22.27 o 
   2   0  22      197.70      260.01     35.91 o 
   4   0  22      793.62      864.93     58.25 o 
  -9   1  22      155.32      196.09     30.50 o 
  -8   1  22      553.77      581.78     90.24 o 
  -7   1  22      441.63      482.52     32.86 o 
  -6   1  22        4.81        5.62     12.63 o 
  -5   1  22      645.78      603.08     54.75 o 
  -4   1  22       60.22       53.69     22.42 o 
  -3   1  22        8.80        7.99     15.78 o 
  -2   1  22     1245.06     1156.75     85.13 o 
  -1   1  22      129.36      120.68     19.54 o 
   0   1  22      541.43      541.18     32.74 o 
   1   1  22      324.06      339.37     27.36 o 
   2   1  22      876.76      902.70     41.15 o 
   3   1  22       48.93       64.65     17.24 o 
   4   1  22      165.05      192.88     23.45 o 
   5   1  22      377.21      419.10     31.64 o 
  -9   2  22      451.04      466.90     33.61 o 
  -8   2  22       11.49       -5.25     20.93 o 
  -7   2  22      175.51      194.20     27.60 o 
  -6   2  22      126.59       86.91     38.24 o 
  -5   2  22        6.93      -17.04     13.50 o 
  -4   2  22      300.80      291.50     26.42 o 
  -3   2  22      314.86      310.08     27.29 o 
  -2   2  22        0.35       -6.17     15.10 o 
  -1   2  22      768.86      815.28     39.27 o 
   0   2  22        3.90       -4.69     12.00 o 
   1   2  22     2203.34     2128.10    109.37 o 
   2   2  22       16.68       12.14     13.54 o 
   3   2  22      139.79      168.70     55.02 o 
   4   2  22       87.38       80.14     29.05 o 
  -7   3  22      379.71      404.68     31.24 o 
  -6   3  22        1.58       -0.12     13.20 o 
  -5   3  22     1288.54     1287.31     56.19 o 
  -4   3  22       34.94       34.03     15.36 o 
  -3   3  22      290.32      348.83     28.53 o 
  -2   3  22      320.90      334.43     27.85 o 
  -1   3  22      270.49      312.28     34.85 o 
   0   3  22        7.35       27.82     14.56 o 
   1   3  22       23.49       21.30     19.29 o 
   2   3  22       68.76       81.97     26.46 o 
  -4   4  22      582.70      622.82     40.22 o 
  -3   4  22      271.53      284.96     19.05 o 
  -2   4  22      328.21      371.37     24.21 o 
  -1   4  22      208.43      204.92     24.16 o 
  -7   0  23     1052.79     1036.64     63.82 o 
  -5   0  23      777.83      858.68     58.10 o 
  -3   0  23      597.29      529.26     48.42 o 
  -1   0  23        5.17       22.04     20.89 o 
   1   0  23       93.53      100.73     28.36 o 
   3   0  23     1663.39     1739.17     81.05 o 
  -8   1  23      340.65      371.18     31.27 o 
  -7   1  23        6.08        1.81     13.77 o 
  -6   1  23      562.35      585.00     35.80 o 
  -5   1  23       56.33       47.14     16.81 o 
  -4   1  23       37.67       19.07     13.75 o 
  -3   1  23      674.38      625.47     35.36 o 
  -2   1  23      191.06      182.67     23.36 o 
  -1   1  23      237.82      183.67     23.47 o 
   0   1  23      290.91      308.96     49.14 o 
   1   1  23      605.38      608.56     35.65 o 
   2   1  23       13.99       33.63     15.94 o 
   3   1  23       46.84       59.16     18.47 o 
  -7   2  23       20.93        2.07     16.51 o 
  -6   2  23        3.65        9.93     14.35 o 
  -5   2  23       82.32       96.47     19.75 o 
  -4   2  23      501.67      550.26     35.19 o 
  -3   2  23       18.21        9.17     13.45 o 
  -2   2  23      538.28      557.04     34.73 o 
  -1   2  23       23.22        5.38     18.91 o 
   0   2  23     1766.91     1811.55     58.74 o 
   1   2  23       55.85       93.61     18.97 o 
   2   2  23       84.46       32.03     16.36 o 
  -5   3  23       85.14       66.73     19.16 o 
  -4   3  23      151.41      160.08     23.06 o 
  -3   3  23      287.48      317.29     28.77 o 
  -2   3  23       50.55       57.94     16.75 o 
  -1   3  23       46.54       36.56     17.80 o 
   0   3  23      150.79      125.17     21.90 o 
  -6   0  24      298.65      381.48     44.45 o 
  -4   0  24      594.70      520.19     49.71 o 
  -2   0  24       46.01       54.06     23.87 o 
   0   0  24      192.26      180.95     33.32 o 
  -6   1  24        6.78       -3.41     13.05 o 
  -5   1  24        1.36        8.78     14.50 o 
  -4   1  24      474.72      514.40     34.77 o 
  -3   1  24       41.84       45.61     16.42 o 
  -2   1  24      138.41      145.48     22.64 o 
  -1   1  24       53.24       65.97     23.71 o 
   0   1  24      318.10      285.61     28.19 o 
  -4   2  24        0.16        1.82     13.73 o 
  -3   2  24      293.19      305.24     28.95 o 
  -2   2  24        0.16      -16.10     12.09 o 
                                                 
